# Supplementary material for: Global transcriptome analysis of subterranean pod and seed in peanut (Arachis hypogaea L.) unravels the complexity of fruit development under dark condition
Source: Sci Rep. 2020 Aug 3;10:13050. doi: 10.1038/s41598-020-69943-7 (PMC7398922; doi:10.1038/s41598-020-69943-7)
Supplement: Supplementary file 3 — Supplementary tables. [file 41598_2020_69943_MOESM3_ESM.xlsx]

## Sheet: Table S1
Table S1. Summary of experimental samples
Stages	Sample Name	Samples	Diameter（mm）
0	P0	Aerial peg	1.0 – 2.0
1	P1	Subterranean peg	1.0 – 2.0
2	P2SH	Shell	2.0 - 4.0
	P2SD	Seed	0.5 - 1.0
3	P3SH	Shell	4.0 - 7.0
	P3SD	Seed	1.0 - 2.0
4	P4SH	Shell	7.0 - 10.0
	P4SD	Seed	1.0 - 2.0
5	P5SH	Shell	10.0-13.0
	P5SD	Seed	1.0 - 2.0
6	P6SH	Shell	13.0-16.5
	P6SD	Seed	2.0 – 4.0
7	P7SH	Shell	13.0-16.5
	P7SD	Seed	4.0 – 6.0
8	P8SH	Shell	13.0-16.5
	P8SD	Seed	6.0 – 8.0
9	P9SH	Shell	13.0-16.5
	P9SD	Seed	8.0 – 10.0
10	P10SH	Shell	13.0 - 16.5
	P10SD	Seed	10.0 - 12.0

## Sheet: Table S2
Table S2. Information of library construction for high-throughput sequencing
Samples	Sequence strategy	Reads length	Insert length of library
P0	Paired end	2 x 101	496
P1	Paired end	2 x 101	462
P2SH	Paired end	2 x 101	484
P2SD	Paired end	2 x 101	471
P3SH	Paired end	2 x 101	398
P3SD	Paired end	2 x 101	449
P4SH	Paired end	2 x 101	493
P4SD	Paired end	2 x 101	485
P5SH	Paired end	2 x 101	450
P5SD	Paired end	2 x 101	453
P6SH	Paired end	2 x 101	414
P6SD	Paired end	2 x 101	448
P7SH	Paired end	2 x 101	471
P7SD	Paired end	2 x 101	461
P8SH	Paired end	2 x 101	499
P8SD	Paired end	2 x 101	469
P9SH	Paired end	2 x 101	418
P9SD	Paired end	2 x 101	424
P10SH	Paired end	2 x 101	445
P10SD	Paired end	2 x 101	501

## Sheet: Table S3
Table S3. Expressed transcripts in each sample
Libs	Number of mapped TACs	Num of expressed transcripts (FPKM >1)	Max num of PEs	Mean num of PEs
P0	111681	67567	57365	82
P1	134389	74013	63308	84
P2SD	140547	74372	86943	154
P2SH	143653	78106	33533	90
P3SD	149254	81916	456138	180
P3SH	161932	86178	33324	89
P4SD	148835	81827	307718	125
P4SH	97278	73794	66039	208
P5SD	154785	80691	245269	83
P5SH	133547	74772	76109	128
P6SD	130769	79226	141350	83
P6SH	144015	74194	50801	91
P7SD	114983	70761	82479	63
P7SH	131226	69041	52223	103
P8SD	107083	60614	241488	97
P8SH	113457	60648	132371	146
P9SD	125114	65288	810833	116
P9SH	116862	56487	87785	143
P10SD	53476	43483	587156	104
P10SH	101198	66661	79725	131
	226587	165689

## Sheet: Table S4
Table S4. Summary of differetially expressed (DE) transcripts between samples pairwise. The data in rows represent up-regulated transcripts for the corresponding sample names, while the data in columns represent down-regulated transcripts.
	P0	P1	P2SD	P2SH	P3SD	P3SH	P4SD	P4SH	P5SD	P5SH	P6SD	P6SH	P7SD	P7SH	P8SD	P8SH	P9SD	P9SH	P10SD	P10SH
P0	0	5122	15396	10631	15304	10133	13615	21135	12275	14709	12106	12614	12538	13722	16786	20445	19324	24446	28369	18310
P1	7308	0	17700	11656	16649	10656	15153	20295	13497	17001	13487	12953	14816	15194	14346	17312	20689	20166	31861	16681
P2SD	18489	23671	0	8358	6237	13325	6599	24223	7442	25011	11754	22639	10092	21439	9492	20777	19880	23560	37289	15420
P2SH	14662	18867	12162	0	13852	7622	11920	18716	11893	18642	13291	14605	10818	14963	9764	15528	19801	19750	37454	14228
P3SD	16145	22806	13230	16010	0	16501	7354	22687	6038	27335	11978	24330	9418	21738	9532	20583	18083	24390	40904	15330
P3SH	12876	17824	19902	11543	18863	0	18072	15526	16390	15578	17270	10513	12188	11971	11097	14354	16612	16463	40381	12756
P4SD	15723	22182	12322	13843	6934	15299	0	23241	4956	26592	9912	23615	8661	19851	8384	18711	18283	23157	40172	15248
P4SH	33652	30362	29919	24238	27906	17858	27514	0	26973	26036	27418	23798	29461	27814	34117	36783	35834	39625	41274	32002
P5SD	14237	20689	11301	12647	5782	13038	4581	21975	0	23938	6603	20839	6675	18684	6836	18369	15177	22340	37535	14672
P5SH	15438	17368	19041	11434	18392	7003	17011	18345	15951	0	16707	7801	15135	10052	13883	16222	22511	17187	32754	15155
P6SD	18097	22110	14859	13652	11623	14576	8810	23730	6412	25210	0	21115	5988	21942	8080	20711	16757	24241	37516	17462
P6SH	14946	15143	18313	9825	17002	5132	16123	14530	14743	9359	14360	0	13694	6183	12954	12734	19432	15431	32237	14058
P7SD	18121	16730	10507	9230	9616	11111	7633	23585	4680	18510	3363	14927	0	15483	5489	19290	12278	24458	27078	16461
P7SH	15964	14100	14858	8235	14710	6389	13345	16360	12555	7940	12282	3591	12952	0	13278	13503	19328	18950	30926	14080
P8SD	13475	12487	7856	7125	7776	8694	6107	18484	4572	13285	4220	11152	2142	10689	0	16935	6172	22334	23632	14489
P8SH	14924	11412	14860	8681	15258	8553	13593	16729	12837	10116	11575	6231	11298	7306	15219	0	16247	14788	25586	14413
P9SD	15611	13024	9957	8586	8629	7392	7991	18410	5716	13772	5350	10523	4184	12335	5926	18262	0	21548	23477	15010
P9SH	14325	11586	14703	9741	15257	7952	14274	14963	13611	8804	12238	7054	12223	9818	16217	9392	15631	0	23593	12461
P10SD	15407	14777	12325	11492	11474	11178	11359	15479	9395	15072	9585	13441	9202	14598	12320	17952	11971	19837	0	13280
P10SH	23508	21033	18328	14209	17833	12377	17120	24270	15848	18313	16026	15714	16472	16708	22638	25536	23255	28783	31547	0

## Sheet: Table S5
Table S5. Tissue-stage-specific transcripts.
GeneID	SampleName
AHTC20005311	P0
AHTC20013095	P0
AHTC20015881	P0
AHTC20032590	P0
AHTC20037415	P0
AHTC20038022	P0
AHTC20038643	P0
AHTC20044795	P0
AHTC20051045	P0
AHTC20051046	P0
AHTC20052550	P0
AHTC20057492	P0
AHTC20066407	P0
AHTC20075062	P0
AHTC20077618	P0
AHTC20078312	P0
AHTC20078823	P0
AHTC20086765	P0
AHTC20122502	P0
AHTC20133163	P0
AHTC20139800	P0
AHTC20141008	P0
AHTC20141657	P0
AHTC20142275	P0
AHTC20142513	P0
AHTC20143978	P0
AHTC20148662	P0
AHTC20153248	P0
AHTC20154913	P0
AHTC20160444	P0
AHTC20163133	P0
AHTC20173559	P0
AHTC20177348	P0
AHTC20182306	P0
AHTC20187287	P0
AHTC20189103	P0
AHTC20191886	P0
AHTC20192299	P0
AHTC20194106	P0
AHTC20197868	P0
AHTC20198893	P0
AHTC20199179	P0
AHTC20199950	P0
AHTC20200644	P0
AHTC20204355	P0
AHTC20206519	P0
AHTC20209683	P0
AHTC20210441	P0
AHTC20211272	P0
AHTC20213638	P0
AHTC20213803	P0
AHTC20214123	P0
AHTC20214265	P0
AHTC20216073	P0
AHTC20216360	P0
AHTC20216670	P0
AHTC20217703	P0
AHTC20217805	P0
AHTC20218307	P0
AHTC20218625	P0
AHTC20219662	P0
AHTC20219802	P0
AHTC20220116	P0
AHTC20220627	P0
AHTC20221417	P0
AHTC20221905	P0
AHTC20222504	P0
AHTC20222613	P0
AHTC20223139	P0
AHTC20223976	P0
AHTC20224294	P0
AHTC20226110	P0
AHTC20226618	P0
AHTC20227028	P0
AHTC20227385	P0
AHTC20227815	P0
AHTC20227939	P0
AHTC20229217	P0
AHTC20229415	P0
AHTC20229520	P0
AHTC20229752	P0
AHTC20230421	P0
AHTC20231009	P0
AHTC20233114	P0
AHTC20235130	P0
AHTC20237850	P0
AHTC20240080	P0
AHTC20240945	P0
AHTC20256360	P0
AHTC20256924	P0
AHTC20269906	P0
AHTC20275366	P0
AHTC20285848	P0
AHTC20016244	P1
AHTC20028182	P1
AHTC20058794	P1
AHTC20065720	P1
AHTC20067992	P1
AHTC20083435	P1
AHTC20129365	P1
AHTC20141122	P1
AHTC20141265	P1
AHTC20143263	P1
AHTC20144158	P1
AHTC20157602	P1
AHTC20174799	P1
AHTC20175270	P1
AHTC20176016	P1
AHTC20176119	P1
AHTC20191564	P1
AHTC20205212	P1
AHTC20216373	P1
AHTC20232263	P1
AHTC20238935	P1
AHTC20249592	P1
AHTC20249930	P1
AHTC20250111	P1
AHTC20250338	P1
AHTC20250499	P1
AHTC20250541	P1
AHTC20250725	P1
AHTC20251226	P1
AHTC20251638	P1
AHTC20252114	P1
AHTC20252415	P1
AHTC20252463	P1
AHTC20253063	P1
AHTC20253305	P1
AHTC20255552	P1
AHTC20258932	P1
AHTC20265881	P1
AHTC20274219	P1
AHTC20285936	P1
AHTC20117420	P2SD
AHTC20131876	P2SD
AHTC20142528	P2SD
AHTC20229561	P2SD
AHTC20260311	P2SD
AHTC20260378	P2SD
AHTC20260547	P2SD
AHTC20260716	P2SD
AHTC20260832	P2SD
AHTC20261405	P2SD
AHTC20261433	P2SD
AHTC20261576	P2SD
AHTC20262094	P2SD
AHTC20262311	P2SD
AHTC20263321	P2SD
AHTC20264566	P2SD
AHTC20267496	P2SD
AHTC20152187	P2SH
AHTC20174487	P2SH
AHTC20199152	P2SH
AHTC20200590	P2SH
AHTC20210451	P2SH
AHTC20217705	P2SH
AHTC20252536	P2SH
AHTC20268335	P2SH
AHTC20268589	P2SH
AHTC20268854	P2SH
AHTC20271607	P2SH
AHTC20072838	P3SD
AHTC20259839	P3SD
AHTC20268531	P3SD
AHTC20272282	P3SD
AHTC20272892	P3SD
AHTC20273591	P3SD
AHTC20282184	P3SD
AHTC20225862	P3SH
AHTC20276580	P3SH
AHTC20024659	P4SD
AHTC20132604	P4SD
AHTC20140732	P4SD
AHTC20141399	P4SD
AHTC20154860	P4SD
AHTC20174286	P4SD
AHTC20175150	P4SD
AHTC20175610	P4SD
AHTC20182416	P4SD
AHTC20199184	P4SD
AHTC20207350	P4SD
AHTC20231644	P4SD
AHTC20241838	P4SD
AHTC20256523	P4SD
AHTC20258547	P4SD
AHTC20259987	P4SD
AHTC20276491	P4SD
AHTC20277208	P4SD
AHTC20286076	P4SD
AHTC20010353	P4SH
AHTC20011198	P4SH
AHTC20011335	P4SH
AHTC20013336	P4SH
AHTC20013620	P4SH
AHTC20014884	P4SH
AHTC20015495	P4SH
AHTC20019623	P4SH
AHTC20024115	P4SH
AHTC20024956	P4SH
AHTC20025345	P4SH
AHTC20026030	P4SH
AHTC20026840	P4SH
AHTC20027311	P4SH
AHTC20027994	P4SH
AHTC20028716	P4SH
AHTC20029378	P4SH
AHTC20029997	P4SH
AHTC20031570	P4SH
AHTC20033227	P4SH
AHTC20034521	P4SH
AHTC20034636	P4SH
AHTC20035153	P4SH
AHTC20037056	P4SH
AHTC20037528	P4SH
AHTC20037667	P4SH
AHTC20040533	P4SH
AHTC20040782	P4SH
AHTC20040933	P4SH
AHTC20041248	P4SH
AHTC20041478	P4SH
AHTC20041921	P4SH
AHTC20045052	P4SH
AHTC20045503	P4SH
AHTC20047471	P4SH
AHTC20047518	P4SH
AHTC20048154	P4SH
AHTC20049016	P4SH
AHTC20049094	P4SH
AHTC20049148	P4SH
AHTC20049282	P4SH
AHTC20049659	P4SH
AHTC20049787	P4SH
AHTC20050199	P4SH
AHTC20050363	P4SH
AHTC20050980	P4SH
AHTC20052137	P4SH
AHTC20052229	P4SH
AHTC20052247	P4SH
AHTC20053492	P4SH
AHTC20054292	P4SH
AHTC20054539	P4SH
AHTC20054847	P4SH
AHTC20055014	P4SH
AHTC20055156	P4SH
AHTC20055980	P4SH
AHTC20056238	P4SH
AHTC20059142	P4SH
AHTC20060224	P4SH
AHTC20061014	P4SH
AHTC20061704	P4SH
AHTC20062017	P4SH
AHTC20062078	P4SH
AHTC20062703	P4SH
AHTC20062767	P4SH
AHTC20063420	P4SH
AHTC20063547	P4SH
AHTC20063841	P4SH
AHTC20063958	P4SH
AHTC20064014	P4SH
AHTC20064090	P4SH
AHTC20064219	P4SH
AHTC20064572	P4SH
AHTC20064616	P4SH
AHTC20064868	P4SH
AHTC20065646	P4SH
AHTC20065801	P4SH
AHTC20066433	P4SH
AHTC20066529	P4SH
AHTC20066633	P4SH
AHTC20066798	P4SH
AHTC20067093	P4SH
AHTC20067121	P4SH
AHTC20067964	P4SH
AHTC20068051	P4SH
AHTC20068603	P4SH
AHTC20068682	P4SH
AHTC20068697	P4SH
AHTC20068781	P4SH
AHTC20069530	P4SH
AHTC20069671	P4SH
AHTC20070190	P4SH
AHTC20070847	P4SH
AHTC20071087	P4SH
AHTC20072094	P4SH
AHTC20072941	P4SH
AHTC20073599	P4SH
AHTC20073921	P4SH
AHTC20074586	P4SH
AHTC20075198	P4SH
AHTC20075539	P4SH
AHTC20075844	P4SH
AHTC20075873	P4SH
AHTC20076061	P4SH
AHTC20076137	P4SH
AHTC20076793	P4SH
AHTC20077142	P4SH
AHTC20077986	P4SH
AHTC20078061	P4SH
AHTC20079111	P4SH
AHTC20079174	P4SH
AHTC20082610	P4SH
AHTC20082799	P4SH
AHTC20083633	P4SH
AHTC20091042	P4SH
AHTC20091736	P4SH
AHTC20094517	P4SH
AHTC20098327	P4SH
AHTC20098552	P4SH
AHTC20098862	P4SH
AHTC20099949	P4SH
AHTC20100234	P4SH
AHTC20102182	P4SH
AHTC20102209	P4SH
AHTC20102343	P4SH
AHTC20102942	P4SH
AHTC20105637	P4SH
AHTC20108111	P4SH
AHTC20108695	P4SH
AHTC20110802	P4SH
AHTC20110906	P4SH
AHTC20110907	P4SH
AHTC20112907	P4SH
AHTC20112956	P4SH
AHTC20113163	P4SH
AHTC20113396	P4SH
AHTC20114590	P4SH
AHTC20115150	P4SH
AHTC20115361	P4SH
AHTC20115524	P4SH
AHTC20116006	P4SH
AHTC20116042	P4SH
AHTC20116138	P4SH
AHTC20116366	P4SH
AHTC20118943	P4SH
AHTC20119162	P4SH
AHTC20119205	P4SH
AHTC20119418	P4SH
AHTC20119927	P4SH
AHTC20120174	P4SH
AHTC20121428	P4SH
AHTC20121460	P4SH
AHTC20121547	P4SH
AHTC20121857	P4SH
AHTC20122707	P4SH
AHTC20126225	P4SH
AHTC20127424	P4SH
AHTC20127787	P4SH
AHTC20128125	P4SH
AHTC20128190	P4SH
AHTC20128768	P4SH
AHTC20129021	P4SH
AHTC20129347	P4SH
AHTC20129528	P4SH
AHTC20129612	P4SH
AHTC20129723	P4SH
AHTC20129920	P4SH
AHTC20129958	P4SH
AHTC20130176	P4SH
AHTC20130651	P4SH
AHTC20130863	P4SH
AHTC20131181	P4SH
AHTC20131219	P4SH
AHTC20131262	P4SH
AHTC20131359	P4SH
AHTC20131630	P4SH
AHTC20131755	P4SH
AHTC20131812	P4SH
AHTC20132012	P4SH
AHTC20132019	P4SH
AHTC20132152	P4SH
AHTC20132321	P4SH
AHTC20132359	P4SH
AHTC20133116	P4SH
AHTC20133117	P4SH
AHTC20133199	P4SH
AHTC20135467	P4SH
AHTC20135541	P4SH
AHTC20135987	P4SH
AHTC20137174	P4SH
AHTC20137564	P4SH
AHTC20137968	P4SH
AHTC20138157	P4SH
AHTC20138273	P4SH
AHTC20138586	P4SH
AHTC20138806	P4SH
AHTC20139196	P4SH
AHTC20139239	P4SH
AHTC20139568	P4SH
AHTC20139805	P4SH
AHTC20140507	P4SH
AHTC20141104	P4SH
AHTC20141166	P4SH
AHTC20141775	P4SH
AHTC20142188	P4SH
AHTC20142488	P4SH
AHTC20142519	P4SH
AHTC20142848	P4SH
AHTC20143186	P4SH
AHTC20143235	P4SH
AHTC20144298	P4SH
AHTC20145835	P4SH
AHTC20145954	P4SH
AHTC20146349	P4SH
AHTC20148234	P4SH
AHTC20148260	P4SH
AHTC20148936	P4SH
AHTC20149105	P4SH
AHTC20149868	P4SH
AHTC20150131	P4SH
AHTC20150531	P4SH
AHTC20151746	P4SH
AHTC20151873	P4SH
AHTC20152137	P4SH
AHTC20152300	P4SH
AHTC20152344	P4SH
AHTC20152551	P4SH
AHTC20152792	P4SH
AHTC20153136	P4SH
AHTC20153435	P4SH
AHTC20153468	P4SH
AHTC20153577	P4SH
AHTC20153861	P4SH
AHTC20154007	P4SH
AHTC20154135	P4SH
AHTC20156220	P4SH
AHTC20156719	P4SH
AHTC20156913	P4SH
AHTC20158469	P4SH
AHTC20160842	P4SH
AHTC20160858	P4SH
AHTC20161395	P4SH
AHTC20161441	P4SH
AHTC20161838	P4SH
AHTC20162568	P4SH
AHTC20162738	P4SH
AHTC20162883	P4SH
AHTC20163756	P4SH
AHTC20163781	P4SH
AHTC20163791	P4SH
AHTC20163860	P4SH
AHTC20164147	P4SH
AHTC20164163	P4SH
AHTC20164284	P4SH
AHTC20164354	P4SH
AHTC20164391	P4SH
AHTC20164490	P4SH
AHTC20164598	P4SH
AHTC20164672	P4SH
AHTC20164917	P4SH
AHTC20164948	P4SH
AHTC20164957	P4SH
AHTC20165014	P4SH
AHTC20165099	P4SH
AHTC20165208	P4SH
AHTC20165515	P4SH
AHTC20165627	P4SH
AHTC20165797	P4SH
AHTC20166523	P4SH
AHTC20166893	P4SH
AHTC20167725	P4SH
AHTC20168310	P4SH
AHTC20170685	P4SH
AHTC20172087	P4SH
AHTC20172473	P4SH
AHTC20172780	P4SH
AHTC20172934	P4SH
AHTC20172990	P4SH
AHTC20173102	P4SH
AHTC20173498	P4SH
AHTC20173562	P4SH
AHTC20173743	P4SH
AHTC20173836	P4SH
AHTC20173947	P4SH
AHTC20174411	P4SH
AHTC20174638	P4SH
AHTC20174819	P4SH
AHTC20175039	P4SH
AHTC20175429	P4SH
AHTC20175669	P4SH
AHTC20175719	P4SH
AHTC20175964	P4SH
AHTC20176103	P4SH
AHTC20176481	P4SH
AHTC20176578	P4SH
AHTC20176830	P4SH
AHTC20176950	P4SH
AHTC20177063	P4SH
AHTC20177227	P4SH
AHTC20177244	P4SH
AHTC20177375	P4SH
AHTC20177404	P4SH
AHTC20177693	P4SH
AHTC20177797	P4SH
AHTC20178716	P4SH
AHTC20179267	P4SH
AHTC20179500	P4SH
AHTC20180281	P4SH
AHTC20180963	P4SH
AHTC20181647	P4SH
AHTC20181702	P4SH
AHTC20181968	P4SH
AHTC20182281	P4SH
AHTC20183428	P4SH
AHTC20184244	P4SH
AHTC20184670	P4SH
AHTC20186237	P4SH
AHTC20186771	P4SH
AHTC20191223	P4SH
AHTC20191265	P4SH
AHTC20191556	P4SH
AHTC20192291	P4SH
AHTC20192355	P4SH
AHTC20192407	P4SH
AHTC20192615	P4SH
AHTC20193035	P4SH
AHTC20193342	P4SH
AHTC20193624	P4SH
AHTC20193697	P4SH
AHTC20193766	P4SH
AHTC20194070	P4SH
AHTC20194482	P4SH
AHTC20195195	P4SH
AHTC20195382	P4SH
AHTC20196858	P4SH
AHTC20197777	P4SH
AHTC20197934	P4SH
AHTC20198322	P4SH
AHTC20199498	P4SH
AHTC20199918	P4SH
AHTC20200642	P4SH
AHTC20201009	P4SH
AHTC20201239	P4SH
AHTC20201425	P4SH
AHTC20202134	P4SH
AHTC20202215	P4SH
AHTC20202606	P4SH
AHTC20202647	P4SH
AHTC20202964	P4SH
AHTC20204839	P4SH
AHTC20205061	P4SH
AHTC20205062	P4SH
AHTC20205127	P4SH
AHTC20205752	P4SH
AHTC20206525	P4SH
AHTC20206817	P4SH
AHTC20207429	P4SH
AHTC20207643	P4SH
AHTC20207747	P4SH
AHTC20208027	P4SH
AHTC20208118	P4SH
AHTC20208318	P4SH
AHTC20208749	P4SH
AHTC20209900	P4SH
AHTC20210477	P4SH
AHTC20210899	P4SH
AHTC20211113	P4SH
AHTC20211347	P4SH
AHTC20212597	P4SH
AHTC20212871	P4SH
AHTC20213120	P4SH
AHTC20213233	P4SH
AHTC20213595	P4SH
AHTC20214139	P4SH
AHTC20214157	P4SH
AHTC20214399	P4SH
AHTC20214733	P4SH
AHTC20215598	P4SH
AHTC20216133	P4SH
AHTC20216417	P4SH
AHTC20217036	P4SH
AHTC20217467	P4SH
AHTC20217951	P4SH
AHTC20217984	P4SH
AHTC20218072	P4SH
AHTC20218419	P4SH
AHTC20218433	P4SH
AHTC20218934	P4SH
AHTC20219447	P4SH
AHTC20219465	P4SH
AHTC20219738	P4SH
AHTC20220191	P4SH
AHTC20220271	P4SH
AHTC20220408	P4SH
AHTC20220825	P4SH
AHTC20221017	P4SH
AHTC20221018	P4SH
AHTC20221119	P4SH
AHTC20221159	P4SH
AHTC20221249	P4SH
AHTC20221712	P4SH
AHTC20222556	P4SH
AHTC20223025	P4SH
AHTC20223300	P4SH
AHTC20223520	P4SH
AHTC20223656	P4SH
AHTC20223745	P4SH
AHTC20224006	P4SH
AHTC20224157	P4SH
AHTC20224283	P4SH
AHTC20224668	P4SH
AHTC20224931	P4SH
AHTC20224977	P4SH
AHTC20225828	P4SH
AHTC20225831	P4SH
AHTC20227182	P4SH
AHTC20227408	P4SH
AHTC20227524	P4SH
AHTC20228170	P4SH
AHTC20228383	P4SH
AHTC20228535	P4SH
AHTC20228828	P4SH
AHTC20229184	P4SH
AHTC20229626	P4SH
AHTC20229666	P4SH
AHTC20229991	P4SH
AHTC20230099	P4SH
AHTC20230571	P4SH
AHTC20230687	P4SH
AHTC20230863	P4SH
AHTC20231189	P4SH
AHTC20231317	P4SH
AHTC20231686	P4SH
AHTC20232131	P4SH
AHTC20232620	P4SH
AHTC20233032	P4SH
AHTC20233714	P4SH
AHTC20234293	P4SH
AHTC20234501	P4SH
AHTC20234507	P4SH
AHTC20234640	P4SH
AHTC20234743	P4SH
AHTC20234759	P4SH
AHTC20234886	P4SH
AHTC20235194	P4SH
AHTC20235291	P4SH
AHTC20235571	P4SH
AHTC20235702	P4SH
AHTC20235885	P4SH
AHTC20235895	P4SH
AHTC20236000	P4SH
AHTC20236010	P4SH
AHTC20236021	P4SH
AHTC20236521	P4SH
AHTC20236566	P4SH
AHTC20237002	P4SH
AHTC20237098	P4SH
AHTC20237331	P4SH
AHTC20238111	P4SH
AHTC20238690	P4SH
AHTC20238728	P4SH
AHTC20239297	P4SH
AHTC20239335	P4SH
AHTC20239544	P4SH
AHTC20240393	P4SH
AHTC20240521	P4SH
AHTC20240542	P4SH
AHTC20240577	P4SH
AHTC20240728	P4SH
AHTC20241233	P4SH
AHTC20241494	P4SH
AHTC20242147	P4SH
AHTC20243099	P4SH
AHTC20243795	P4SH
AHTC20244755	P4SH
AHTC20244786	P4SH
AHTC20244794	P4SH
AHTC20245302	P4SH
AHTC20245365	P4SH
AHTC20245550	P4SH
AHTC20245661	P4SH
AHTC20246102	P4SH
AHTC20246239	P4SH
AHTC20246302	P4SH
AHTC20246364	P4SH
AHTC20247016	P4SH
AHTC20247089	P4SH
AHTC20247208	P4SH
AHTC20247816	P4SH
AHTC20248073	P4SH
AHTC20248088	P4SH
AHTC20248241	P4SH
AHTC20248526	P4SH
AHTC20248568	P4SH
AHTC20248570	P4SH
AHTC20248810	P4SH
AHTC20248828	P4SH
AHTC20248947	P4SH
AHTC20249092	P4SH
AHTC20249563	P4SH
AHTC20249762	P4SH
AHTC20250205	P4SH
AHTC20250251	P4SH
AHTC20250271	P4SH
AHTC20250607	P4SH
AHTC20250677	P4SH
AHTC20250705	P4SH
AHTC20250732	P4SH
AHTC20251107	P4SH
AHTC20251218	P4SH
AHTC20251463	P4SH
AHTC20251760	P4SH
AHTC20251774	P4SH
AHTC20251982	P4SH
AHTC20252006	P4SH
AHTC20252079	P4SH
AHTC20252181	P4SH
AHTC20252231	P4SH
AHTC20252356	P4SH
AHTC20252392	P4SH
AHTC20252551	P4SH
AHTC20252832	P4SH
AHTC20252927	P4SH
AHTC20252959	P4SH
AHTC20253260	P4SH
AHTC20253340	P4SH
AHTC20253373	P4SH
AHTC20253832	P4SH
AHTC20254014	P4SH
AHTC20254084	P4SH
AHTC20254194	P4SH
AHTC20254218	P4SH
AHTC20254317	P4SH
AHTC20254327	P4SH
AHTC20254556	P4SH
AHTC20254561	P4SH
AHTC20254597	P4SH
AHTC20254706	P4SH
AHTC20254721	P4SH
AHTC20254748	P4SH
AHTC20254757	P4SH
AHTC20254899	P4SH
AHTC20254916	P4SH
AHTC20254938	P4SH
AHTC20255012	P4SH
AHTC20255032	P4SH
AHTC20255626	P4SH
AHTC20255728	P4SH
AHTC20255939	P4SH
AHTC20255978	P4SH
AHTC20256105	P4SH
AHTC20256811	P4SH
AHTC20256892	P4SH
AHTC20256935	P4SH
AHTC20256990	P4SH
AHTC20257237	P4SH
AHTC20257401	P4SH
AHTC20257424	P4SH
AHTC20257466	P4SH
AHTC20258019	P4SH
AHTC20258238	P4SH
AHTC20258450	P4SH
AHTC20258717	P4SH
AHTC20259017	P4SH
AHTC20259039	P4SH
AHTC20259148	P4SH
AHTC20259586	P4SH
AHTC20259622	P4SH
AHTC20260095	P4SH
AHTC20260240	P4SH
AHTC20260649	P4SH
AHTC20260903	P4SH
AHTC20261073	P4SH
AHTC20261660	P4SH
AHTC20261807	P4SH
AHTC20261990	P4SH
AHTC20261998	P4SH
AHTC20262025	P4SH
AHTC20262245	P4SH
AHTC20262370	P4SH
AHTC20262620	P4SH
AHTC20262722	P4SH
AHTC20262872	P4SH
AHTC20263093	P4SH
AHTC20263616	P4SH
AHTC20263648	P4SH
AHTC20263978	P4SH
AHTC20264286	P4SH
AHTC20264457	P4SH
AHTC20265158	P4SH
AHTC20265386	P4SH
AHTC20265417	P4SH
AHTC20265448	P4SH
AHTC20265535	P4SH
AHTC20265625	P4SH
AHTC20265662	P4SH
AHTC20265708	P4SH
AHTC20265750	P4SH
AHTC20265897	P4SH
AHTC20266142	P4SH
AHTC20266224	P4SH
AHTC20266233	P4SH
AHTC20266383	P4SH
AHTC20267008	P4SH
AHTC20267254	P4SH
AHTC20267448	P4SH
AHTC20267492	P4SH
AHTC20267510	P4SH
AHTC20267830	P4SH
AHTC20267886	P4SH
AHTC20267991	P4SH
AHTC20268044	P4SH
AHTC20268066	P4SH
AHTC20268491	P4SH
AHTC20268518	P4SH
AHTC20268634	P4SH
AHTC20268672	P4SH
AHTC20269058	P4SH
AHTC20269141	P4SH
AHTC20269330	P4SH
AHTC20269348	P4SH
AHTC20269389	P4SH
AHTC20269425	P4SH
AHTC20269428	P4SH
AHTC20269430	P4SH
AHTC20269568	P4SH
AHTC20269631	P4SH
AHTC20269762	P4SH
AHTC20269829	P4SH
AHTC20270106	P4SH
AHTC20270316	P4SH
AHTC20270327	P4SH
AHTC20270638	P4SH
AHTC20270798	P4SH
AHTC20270830	P4SH
AHTC20270906	P4SH
AHTC20271044	P4SH
AHTC20271124	P4SH
AHTC20271194	P4SH
AHTC20271345	P4SH
AHTC20271421	P4SH
AHTC20271624	P4SH
AHTC20271787	P4SH
AHTC20271852	P4SH
AHTC20272256	P4SH
AHTC20272328	P4SH
AHTC20272343	P4SH
AHTC20272877	P4SH
AHTC20272930	P4SH
AHTC20272965	P4SH
AHTC20273043	P4SH
AHTC20273180	P4SH
AHTC20273186	P4SH
AHTC20273384	P4SH
AHTC20273730	P4SH
AHTC20273860	P4SH
AHTC20273929	P4SH
AHTC20274136	P4SH
AHTC20274162	P4SH
AHTC20274388	P4SH
AHTC20274539	P4SH
AHTC20275766	P4SH
AHTC20275893	P4SH
AHTC20276012	P4SH
AHTC20276138	P4SH
AHTC20276202	P4SH
AHTC20276220	P4SH
AHTC20276328	P4SH
AHTC20276378	P4SH
AHTC20276397	P4SH
AHTC20276404	P4SH
AHTC20276440	P4SH
AHTC20276481	P4SH
AHTC20276485	P4SH
AHTC20276553	P4SH
AHTC20276598	P4SH
AHTC20276647	P4SH
AHTC20276746	P4SH
AHTC20276814	P4SH
AHTC20276992	P4SH
AHTC20277041	P4SH
AHTC20277123	P4SH
AHTC20277129	P4SH
AHTC20277165	P4SH
AHTC20277207	P4SH
AHTC20277209	P4SH
AHTC20277225	P4SH
AHTC20277432	P4SH
AHTC20277434	P4SH
AHTC20277487	P4SH
AHTC20277582	P4SH
AHTC20277636	P4SH
AHTC20277747	P4SH
AHTC20277755	P4SH
AHTC20277798	P4SH
AHTC20277829	P4SH
AHTC20277991	P4SH
AHTC20278060	P4SH
AHTC20278061	P4SH
AHTC20278316	P4SH
AHTC20278350	P4SH
AHTC20278461	P4SH
AHTC20278493	P4SH
AHTC20278498	P4SH
AHTC20279038	P4SH
AHTC20279135	P4SH
AHTC20279239	P4SH
AHTC20279711	P4SH
AHTC20279748	P4SH
AHTC20279901	P4SH
AHTC20279999	P4SH
AHTC20280004	P4SH
AHTC20280006	P4SH
AHTC20280009	P4SH
AHTC20280012	P4SH
AHTC20280015	P4SH
AHTC20280023	P4SH
AHTC20280025	P4SH
AHTC20280043	P4SH
AHTC20280056	P4SH
AHTC20280068	P4SH
AHTC20280093	P4SH
AHTC20280102	P4SH
AHTC20280103	P4SH
AHTC20280108	P4SH
AHTC20280125	P4SH
AHTC20280145	P4SH
AHTC20280159	P4SH
AHTC20280162	P4SH
AHTC20280229	P4SH
AHTC20280245	P4SH
AHTC20280267	P4SH
AHTC20280270	P4SH
AHTC20280273	P4SH
AHTC20280285	P4SH
AHTC20280313	P4SH
AHTC20280317	P4SH
AHTC20280335	P4SH
AHTC20280373	P4SH
AHTC20280374	P4SH
AHTC20280381	P4SH
AHTC20280382	P4SH
AHTC20280452	P4SH
AHTC20280454	P4SH
AHTC20280461	P4SH
AHTC20280467	P4SH
AHTC20280479	P4SH
AHTC20280536	P4SH
AHTC20280542	P4SH
AHTC20280547	P4SH
AHTC20280567	P4SH
AHTC20280579	P4SH
AHTC20280585	P4SH
AHTC20280587	P4SH
AHTC20280671	P4SH
AHTC20280713	P4SH
AHTC20280727	P4SH
AHTC20280749	P4SH
AHTC20280760	P4SH
AHTC20280771	P4SH
AHTC20280791	P4SH
AHTC20280796	P4SH
AHTC20280803	P4SH
AHTC20280810	P4SH
AHTC20280832	P4SH
AHTC20280837	P4SH
AHTC20280847	P4SH
AHTC20280857	P4SH
AHTC20280870	P4SH
AHTC20280887	P4SH
AHTC20280896	P4SH
AHTC20280917	P4SH
AHTC20280928	P4SH
AHTC20280938	P4SH
AHTC20280952	P4SH
AHTC20280953	P4SH
AHTC20280955	P4SH
AHTC20280960	P4SH
AHTC20281035	P4SH
AHTC20281040	P4SH
AHTC20281091	P4SH
AHTC20281134	P4SH
AHTC20281140	P4SH
AHTC20281153	P4SH
AHTC20281181	P4SH
AHTC20281192	P4SH
AHTC20281196	P4SH
AHTC20281206	P4SH
AHTC20281212	P4SH
AHTC20281218	P4SH
AHTC20281221	P4SH
AHTC20281283	P4SH
AHTC20281285	P4SH
AHTC20281362	P4SH
AHTC20281386	P4SH
AHTC20281436	P4SH
AHTC20281446	P4SH
AHTC20281448	P4SH
AHTC20281452	P4SH
AHTC20281467	P4SH
AHTC20281496	P4SH
AHTC20281497	P4SH
AHTC20281501	P4SH
AHTC20281506	P4SH
AHTC20281531	P4SH
AHTC20281585	P4SH
AHTC20281629	P4SH
AHTC20281643	P4SH
AHTC20281656	P4SH
AHTC20281668	P4SH
AHTC20281696	P4SH
AHTC20281720	P4SH
AHTC20281727	P4SH
AHTC20281748	P4SH
AHTC20281759	P4SH
AHTC20281760	P4SH
AHTC20281765	P4SH
AHTC20281773	P4SH
AHTC20281774	P4SH
AHTC20281798	P4SH
AHTC20281828	P4SH
AHTC20281847	P4SH
AHTC20281879	P4SH
AHTC20281911	P4SH
AHTC20281939	P4SH
AHTC20281958	P4SH
AHTC20281962	P4SH
AHTC20282036	P4SH
AHTC20282040	P4SH
AHTC20282045	P4SH
AHTC20282139	P4SH
AHTC20282171	P4SH
AHTC20282205	P4SH
AHTC20282247	P4SH
AHTC20282272	P4SH
AHTC20282278	P4SH
AHTC20282281	P4SH
AHTC20282287	P4SH
AHTC20282295	P4SH
AHTC20282328	P4SH
AHTC20282340	P4SH
AHTC20282356	P4SH
AHTC20282363	P4SH
AHTC20282379	P4SH
AHTC20282401	P4SH
AHTC20284029	P4SH
AHTC20284869	P4SH
AHTC20284899	P4SH
AHTC20284902	P4SH
AHTC20285930	P4SH
AHTC20285992	P4SH
AHTC20286058	P4SH
AHTC20286175	P4SH
AHTC20286183	P4SH
AHTC20286194	P4SH
AHTC20286206	P4SH
AHTC20286220	P4SH
AHTC20286259	P4SH
AHTC20286268	P4SH
AHTC20173093	P5SD
AHTC20043625	P5SH
AHTC20073433	P5SH
AHTC20103214	P5SH
AHTC20123830	P5SH
AHTC20130866	P5SH
AHTC20137613	P5SH
AHTC20142765	P5SH
AHTC20142985	P5SH
AHTC20143706	P5SH
AHTC20143732	P5SH
AHTC20143735	P5SH
AHTC20144765	P5SH
AHTC20147412	P5SH
AHTC20152615	P5SH
AHTC20152681	P5SH
AHTC20153868	P5SH
AHTC20153966	P5SH
AHTC20159566	P5SH
AHTC20162314	P5SH
AHTC20163024	P5SH
AHTC20163368	P5SH
AHTC20164178	P5SH
AHTC20164991	P5SH
AHTC20174471	P5SH
AHTC20176037	P5SH
AHTC20176431	P5SH
AHTC20189452	P5SH
AHTC20190214	P5SH
AHTC20200572	P5SH
AHTC20203473	P5SH
AHTC20226445	P5SH
AHTC20232344	P5SH
AHTC20235185	P5SH
AHTC20236380	P5SH
AHTC20244571	P5SH
AHTC20244731	P5SH
AHTC20246964	P5SH
AHTC20254141	P5SH
AHTC20254446	P5SH
AHTC20254480	P5SH
AHTC20256111	P5SH
AHTC20257397	P5SH
AHTC20259390	P5SH
AHTC20260367	P5SH
AHTC20262297	P5SH
AHTC20263845	P5SH
AHTC20268113	P5SH
AHTC20271623	P5SH
AHTC20276064	P5SH
AHTC20276190	P5SH
AHTC20276741	P5SH
AHTC20276843	P5SH
AHTC20277411	P5SH
AHTC20277643	P5SH
AHTC20277832	P5SH
AHTC20277919	P5SH
AHTC20278152	P5SH
AHTC20281265	P5SH
AHTC20282775	P5SH
AHTC20283297	P5SH
AHTC20283317	P5SH
AHTC20283341	P5SH
AHTC20283355	P5SH
AHTC20283382	P5SH
AHTC20283439	P5SH
AHTC20283616	P5SH
AHTC20283664	P5SH
AHTC20283787	P5SH
AHTC20283800	P5SH
AHTC20284106	P5SH
AHTC20284177	P5SH
AHTC20015643	P6SD
AHTC20120470	P6SD
AHTC20125587	P6SD
AHTC20130763	P6SD
AHTC20132995	P6SD
AHTC20133230	P6SD
AHTC20141426	P6SD
AHTC20150667	P6SD
AHTC20163025	P6SD
AHTC20163201	P6SD
AHTC20165633	P6SD
AHTC20165634	P6SD
AHTC20179905	P6SD
AHTC20186357	P6SD
AHTC20186580	P6SD
AHTC20186602	P6SD
AHTC20192686	P6SD
AHTC20194505	P6SD
AHTC20212643	P6SD
AHTC20224399	P6SD
AHTC20228335	P6SD
AHTC20236452	P6SD
AHTC20237730	P6SD
AHTC20246581	P6SD
AHTC20246796	P6SD
AHTC20254471	P6SD
AHTC20256289	P6SD
AHTC20256864	P6SD
AHTC20257191	P6SD
AHTC20259614	P6SD
AHTC20262623	P6SD
AHTC20262770	P6SD
AHTC20264512	P6SD
AHTC20269691	P6SD
AHTC20271336	P6SD
AHTC20271770	P6SD
AHTC20271995	P6SD
AHTC20272835	P6SD
AHTC20273279	P6SD
AHTC20273357	P6SD
AHTC20282586	P6SD
AHTC20283017	P6SD
AHTC20283085	P6SD
AHTC20283147	P6SD
AHTC20283183	P6SD
AHTC20283212	P6SD
AHTC20283256	P6SD
AHTC20284309	P6SD
AHTC20284313	P6SD
AHTC20284336	P6SD
AHTC20284338	P6SD
AHTC20284341	P6SD
AHTC20284361	P6SD
AHTC20284394	P6SD
AHTC20284440	P6SD
AHTC20284465	P6SD
AHTC20284476	P6SD
AHTC20284500	P6SD
AHTC20284503	P6SD
AHTC20284536	P6SD
AHTC20284566	P6SD
AHTC20284569	P6SD
AHTC20284570	P6SD
AHTC20284572	P6SD
AHTC20284861	P6SD
AHTC20285370	P6SD
AHTC20286316	P6SD
AHTC20286318	P6SD
AHTC20284655	P6SH
AHTC20017795	P7SD
AHTC20058696	P7SD
AHTC20130020	P7SD
AHTC20131334	P7SD
AHTC20132057	P7SD
AHTC20132687	P7SD
AHTC20140158	P7SD
AHTC20140242	P7SD
AHTC20140648	P7SD
AHTC20141629	P7SD
AHTC20142917	P7SD
AHTC20153312	P7SD
AHTC20154783	P7SD
AHTC20173610	P7SD
AHTC20182487	P7SD
AHTC20186013	P7SD
AHTC20192973	P7SD
AHTC20194578	P7SD
AHTC20201535	P7SD
AHTC20207424	P7SD
AHTC20214514	P7SD
AHTC20219293	P7SD
AHTC20231895	P7SD
AHTC20233078	P7SD
AHTC20234645	P7SD
AHTC20234852	P7SD
AHTC20240361	P7SD
AHTC20240377	P7SD
AHTC20241545	P7SD
AHTC20248093	P7SD
AHTC20251477	P7SD
AHTC20253691	P7SD
AHTC20255486	P7SD
AHTC20255533	P7SD
AHTC20256049	P7SD
AHTC20257129	P7SD
AHTC20263602	P7SD
AHTC20264361	P7SD
AHTC20265517	P7SD
AHTC20267838	P7SD
AHTC20270922	P7SD
AHTC20270989	P7SD
AHTC20271680	P7SD
AHTC20272992	P7SD
AHTC20273071	P7SD
AHTC20273988	P7SD
AHTC20277221	P7SD
AHTC20277831	P7SD
AHTC20279387	P7SD
AHTC20282529	P7SD
AHTC20284118	P7SD
AHTC20284405	P7SD
AHTC20284665	P7SD
AHTC20284829	P7SD
AHTC20284974	P7SD
AHTC20284982	P7SD
AHTC20284983	P7SD
AHTC20285045	P7SD
AHTC20285948	P7SD
AHTC20286019	P7SD
AHTC20174804	P7SH
AHTC20249253	P7SH
AHTC20267379	P7SH
AHTC20269522	P7SH
AHTC20277186	P7SH
AHTC20282618	P7SH
AHTC20089042	P8SD
AHTC20164430	P8SD
AHTC20171210	P8SD
AHTC20175819	P8SD
AHTC20208955	P8SD
AHTC20224863	P8SD
AHTC20227429	P8SD
AHTC20231354	P8SD
AHTC20245825	P8SD
AHTC20252261	P8SD
AHTC20262537	P8SD
AHTC20262831	P8SD
AHTC20265755	P8SD
AHTC20270292	P8SD
AHTC20272352	P8SD
AHTC20273496	P8SD
AHTC20275474	P8SD
AHTC20283947	P8SD
AHTC20284726	P8SD
AHTC20285214	P8SD
AHTC20285227	P8SD
AHTC20285233	P8SD
AHTC20285236	P8SD
AHTC20285241	P8SD
AHTC20285249	P8SD
AHTC20285251	P8SD
AHTC20285278	P8SD
AHTC20285301	P8SD
AHTC20285315	P8SD
AHTC20285331	P8SD
AHTC20285337	P8SD
AHTC20285383	P8SD
AHTC20285417	P8SD
AHTC20286329	P8SD
AHTC20055257	P8SH
AHTC20058580	P8SH
AHTC20095850	P8SH
AHTC20130926	P8SH
AHTC20131949	P8SH
AHTC20132137	P8SH
AHTC20133136	P8SH
AHTC20137638	P8SH
AHTC20139590	P8SH
AHTC20141020	P8SH
AHTC20141706	P8SH
AHTC20143149	P8SH
AHTC20154550	P8SH
AHTC20165774	P8SH
AHTC20173072	P8SH
AHTC20174303	P8SH
AHTC20174530	P8SH
AHTC20177003	P8SH
AHTC20177034	P8SH
AHTC20179605	P8SH
AHTC20182284	P8SH
AHTC20199413	P8SH
AHTC20204442	P8SH
AHTC20208561	P8SH
AHTC20208819	P8SH
AHTC20209574	P8SH
AHTC20213174	P8SH
AHTC20215905	P8SH
AHTC20225958	P8SH
AHTC20228293	P8SH
AHTC20236446	P8SH
AHTC20237318	P8SH
AHTC20237330	P8SH
AHTC20245778	P8SH
AHTC20246419	P8SH
AHTC20248896	P8SH
AHTC20251023	P8SH
AHTC20253555	P8SH
AHTC20253839	P8SH
AHTC20254692	P8SH
AHTC20255234	P8SH
AHTC20259826	P8SH
AHTC20260664	P8SH
AHTC20264261	P8SH
AHTC20267987	P8SH
AHTC20268119	P8SH
AHTC20268511	P8SH
AHTC20270052	P8SH
AHTC20271285	P8SH
AHTC20271570	P8SH
AHTC20274929	P8SH
AHTC20276251	P8SH
AHTC20277232	P8SH
AHTC20284680	P8SH
AHTC20285335	P8SH
AHTC20285422	P8SH
AHTC20285427	P8SH
AHTC20285433	P8SH
AHTC20285437	P8SH
AHTC20285452	P8SH
AHTC20285453	P8SH
AHTC20285454	P8SH
AHTC20285461	P8SH
AHTC20285465	P8SH
AHTC20285511	P8SH
AHTC20285527	P8SH
AHTC20285529	P8SH
AHTC20285548	P8SH
AHTC20285588	P8SH
AHTC20285601	P8SH
AHTC20285606	P8SH
AHTC20286317	P8SH
AHTC20077927	P9SD
AHTC20150158	P9SD
AHTC20177060	P9SD
AHTC20190992	P9SD
AHTC20231356	P9SD
AHTC20235938	P9SD
AHTC20241732	P9SD
AHTC20243745	P9SD
AHTC20244430	P9SD
AHTC20285303	P9SD
AHTC20285623	P9SD
AHTC20285640	P9SD
AHTC20285681	P9SD
AHTC20014736	P9SH
AHTC20032971	P9SH
AHTC20139471	P9SH
AHTC20155060	P9SH
AHTC20165971	P9SH
AHTC20173624	P9SH
AHTC20178016	P9SH
AHTC20181270	P9SH
AHTC20219628	P9SH
AHTC20228459	P9SH
AHTC20247396	P9SH
AHTC20250713	P9SH
AHTC20265194	P9SH
AHTC20269982	P9SH
AHTC20284703	P9SH
AHTC20285353	P9SH
AHTC20285368	P9SH
AHTC20285464	P9SH
AHTC20285733	P9SH
AHTC20285736	P9SH
AHTC20285782	P9SH
AHTC20285783	P9SH
AHTC20286344	P9SH
AHTC20001265	P10SD
AHTC20002585	P10SD
AHTC20008752	P10SD
AHTC20012122	P10SD
AHTC20012167	P10SD
AHTC20012168	P10SD
AHTC20012278	P10SD
AHTC20012929	P10SD
AHTC20013076	P10SD
AHTC20019194	P10SD
AHTC20019291	P10SD
AHTC20020046	P10SD
AHTC20020608	P10SD
AHTC20020612	P10SD
AHTC20020800	P10SD
AHTC20022528	P10SD
AHTC20023782	P10SD
AHTC20024519	P10SD
AHTC20025457	P10SD
AHTC20028987	P10SD
AHTC20031781	P10SD
AHTC20031923	P10SD
AHTC20033939	P10SD
AHTC20034506	P10SD
AHTC20034626	P10SD
AHTC20034635	P10SD
AHTC20034689	P10SD
AHTC20036115	P10SD
AHTC20036533	P10SD
AHTC20036590	P10SD
AHTC20045159	P10SD
AHTC20046347	P10SD
AHTC20046821	P10SD
AHTC20047828	P10SD
AHTC20048518	P10SD
AHTC20049652	P10SD
AHTC20050124	P10SD
AHTC20050311	P10SD
AHTC20052571	P10SD
AHTC20054830	P10SD
AHTC20055081	P10SD
AHTC20055280	P10SD
AHTC20055717	P10SD
AHTC20057262	P10SD
AHTC20057526	P10SD
AHTC20057919	P10SD
AHTC20058090	P10SD
AHTC20058132	P10SD
AHTC20058622	P10SD
AHTC20059129	P10SD
AHTC20059196	P10SD
AHTC20061158	P10SD
AHTC20061525	P10SD
AHTC20061874	P10SD
AHTC20062244	P10SD
AHTC20063436	P10SD
AHTC20063685	P10SD
AHTC20063893	P10SD
AHTC20064577	P10SD
AHTC20066204	P10SD
AHTC20066383	P10SD
AHTC20066547	P10SD
AHTC20068190	P10SD
AHTC20068812	P10SD
AHTC20068924	P10SD
AHTC20069733	P10SD
AHTC20070605	P10SD
AHTC20071695	P10SD
AHTC20072934	P10SD
AHTC20073751	P10SD
AHTC20074382	P10SD
AHTC20074487	P10SD
AHTC20074806	P10SD
AHTC20074994	P10SD
AHTC20076165	P10SD
AHTC20076744	P10SD
AHTC20076829	P10SD
AHTC20077722	P10SD
AHTC20078000	P10SD
AHTC20081398	P10SD
AHTC20082807	P10SD
AHTC20085710	P10SD
AHTC20087224	P10SD
AHTC20091503	P10SD
AHTC20096044	P10SD
AHTC20096148	P10SD
AHTC20096361	P10SD
AHTC20097500	P10SD
AHTC20098180	P10SD
AHTC20098345	P10SD
AHTC20098660	P10SD
AHTC20100575	P10SD
AHTC20101338	P10SD
AHTC20103444	P10SD
AHTC20106417	P10SD
AHTC20107604	P10SD
AHTC20108567	P10SD
AHTC20108581	P10SD
AHTC20109923	P10SD
AHTC20110115	P10SD
AHTC20110410	P10SD
AHTC20111253	P10SD
AHTC20112525	P10SD
AHTC20112886	P10SD
AHTC20113238	P10SD
AHTC20114619	P10SD
AHTC20114923	P10SD
AHTC20115682	P10SD
AHTC20115811	P10SD
AHTC20116425	P10SD
AHTC20116868	P10SD
AHTC20117275	P10SD
AHTC20117873	P10SD
AHTC20118002	P10SD
AHTC20119310	P10SD
AHTC20120008	P10SD
AHTC20120165	P10SD
AHTC20121233	P10SD
AHTC20121940	P10SD
AHTC20122714	P10SD
AHTC20125057	P10SD
AHTC20125483	P10SD
AHTC20125485	P10SD
AHTC20127022	P10SD
AHTC20127785	P10SD
AHTC20127826	P10SD
AHTC20128283	P10SD
AHTC20129284	P10SD
AHTC20129679	P10SD
AHTC20129922	P10SD
AHTC20130801	P10SD
AHTC20131539	P10SD
AHTC20132448	P10SD
AHTC20133359	P10SD
AHTC20133422	P10SD
AHTC20134474	P10SD
AHTC20135545	P10SD
AHTC20135681	P10SD
AHTC20135844	P10SD
AHTC20136764	P10SD
AHTC20137348	P10SD
AHTC20137724	P10SD
AHTC20138365	P10SD
AHTC20138478	P10SD
AHTC20139775	P10SD
AHTC20140611	P10SD
AHTC20140884	P10SD
AHTC20141073	P10SD
AHTC20142197	P10SD
AHTC20143181	P10SD
AHTC20144104	P10SD
AHTC20145688	P10SD
AHTC20148592	P10SD
AHTC20149438	P10SD
AHTC20150257	P10SD
AHTC20150584	P10SD
AHTC20151083	P10SD
AHTC20152288	P10SD
AHTC20152575	P10SD
AHTC20153044	P10SD
AHTC20153111	P10SD
AHTC20153244	P10SD
AHTC20154601	P10SD
AHTC20154689	P10SD
AHTC20158709	P10SD
AHTC20159072	P10SD
AHTC20159810	P10SD
AHTC20159897	P10SD
AHTC20160826	P10SD
AHTC20160940	P10SD
AHTC20161346	P10SD
AHTC20161414	P10SD
AHTC20161435	P10SD
AHTC20161623	P10SD
AHTC20162469	P10SD
AHTC20163482	P10SD
AHTC20163729	P10SD
AHTC20163888	P10SD
AHTC20164085	P10SD
AHTC20164225	P10SD
AHTC20164792	P10SD
AHTC20165305	P10SD
AHTC20166797	P10SD
AHTC20169426	P10SD
AHTC20169585	P10SD
AHTC20169589	P10SD
AHTC20170009	P10SD
AHTC20170070	P10SD
AHTC20170328	P10SD
AHTC20170692	P10SD
AHTC20170696	P10SD
AHTC20170926	P10SD
AHTC20171623	P10SD
AHTC20172129	P10SD
AHTC20172362	P10SD
AHTC20174017	P10SD
AHTC20176345	P10SD
AHTC20176824	P10SD
AHTC20177062	P10SD
AHTC20177116	P10SD
AHTC20177675	P10SD
AHTC20179020	P10SD
AHTC20179484	P10SD
AHTC20179935	P10SD
AHTC20181131	P10SD
AHTC20182763	P10SD
AHTC20182989	P10SD
AHTC20184448	P10SD
AHTC20184765	P10SD
AHTC20184878	P10SD
AHTC20185248	P10SD
AHTC20186528	P10SD
AHTC20186645	P10SD
AHTC20187306	P10SD
AHTC20187372	P10SD
AHTC20187743	P10SD
AHTC20187994	P10SD
AHTC20188232	P10SD
AHTC20189557	P10SD
AHTC20190160	P10SD
AHTC20191592	P10SD
AHTC20192319	P10SD
AHTC20192361	P10SD
AHTC20193690	P10SD
AHTC20193819	P10SD
AHTC20193861	P10SD
AHTC20195558	P10SD
AHTC20195715	P10SD
AHTC20196096	P10SD
AHTC20196192	P10SD
AHTC20196259	P10SD
AHTC20197074	P10SD
AHTC20197665	P10SD
AHTC20197930	P10SD
AHTC20197936	P10SD
AHTC20198809	P10SD
AHTC20199546	P10SD
AHTC20199550	P10SD
AHTC20199886	P10SD
AHTC20200038	P10SD
AHTC20200145	P10SD
AHTC20201728	P10SD
AHTC20202064	P10SD
AHTC20202572	P10SD
AHTC20203886	P10SD
AHTC20203944	P10SD
AHTC20204161	P10SD
AHTC20204380	P10SD
AHTC20204950	P10SD
AHTC20206271	P10SD
AHTC20206279	P10SD
AHTC20206589	P10SD
AHTC20206799	P10SD
AHTC20207090	P10SD
AHTC20207154	P10SD
AHTC20207495	P10SD
AHTC20208035	P10SD
AHTC20209034	P10SD
AHTC20209257	P10SD
AHTC20209344	P10SD
AHTC20210213	P10SD
AHTC20210280	P10SD
AHTC20210395	P10SD
AHTC20210793	P10SD
AHTC20213544	P10SD
AHTC20213722	P10SD
AHTC20214389	P10SD
AHTC20214534	P10SD
AHTC20215728	P10SD
AHTC20218525	P10SD
AHTC20218548	P10SD
AHTC20219116	P10SD
AHTC20219340	P10SD
AHTC20220626	P10SD
AHTC20221248	P10SD
AHTC20221493	P10SD
AHTC20221607	P10SD
AHTC20221658	P10SD
AHTC20221886	P10SD
AHTC20222444	P10SD
AHTC20223568	P10SD
AHTC20224990	P10SD
AHTC20225531	P10SD
AHTC20225686	P10SD
AHTC20228567	P10SD
AHTC20228623	P10SD
AHTC20228786	P10SD
AHTC20229421	P10SD
AHTC20232866	P10SD
AHTC20232896	P10SD
AHTC20232914	P10SD
AHTC20233046	P10SD
AHTC20235776	P10SD
AHTC20238244	P10SD
AHTC20238388	P10SD
AHTC20239388	P10SD
AHTC20239771	P10SD
AHTC20241215	P10SD
AHTC20241216	P10SD
AHTC20241218	P10SD
AHTC20241225	P10SD
AHTC20241226	P10SD
AHTC20241228	P10SD
AHTC20241232	P10SD
AHTC20241239	P10SD
AHTC20241247	P10SD
AHTC20241255	P10SD
AHTC20241258	P10SD
AHTC20241269	P10SD
AHTC20241279	P10SD
AHTC20241289	P10SD
AHTC20241291	P10SD
AHTC20241294	P10SD
AHTC20241307	P10SD
AHTC20241316	P10SD
AHTC20241326	P10SD
AHTC20241331	P10SD
AHTC20241332	P10SD
AHTC20241339	P10SD
AHTC20241355	P10SD
AHTC20241360	P10SD
AHTC20241362	P10SD
AHTC20241367	P10SD
AHTC20241369	P10SD
AHTC20241370	P10SD
AHTC20241399	P10SD
AHTC20241411	P10SD
AHTC20241419	P10SD
AHTC20241427	P10SD
AHTC20241436	P10SD
AHTC20241442	P10SD
AHTC20241455	P10SD
AHTC20241457	P10SD
AHTC20241464	P10SD
AHTC20241475	P10SD
AHTC20241507	P10SD
AHTC20241528	P10SD
AHTC20241533	P10SD
AHTC20241537	P10SD
AHTC20241543	P10SD
AHTC20241544	P10SD
AHTC20241548	P10SD
AHTC20241549	P10SD
AHTC20241551	P10SD
AHTC20241569	P10SD
AHTC20241576	P10SD
AHTC20241589	P10SD
AHTC20241592	P10SD
AHTC20241594	P10SD
AHTC20241616	P10SD
AHTC20241618	P10SD
AHTC20241626	P10SD
AHTC20241635	P10SD
AHTC20241636	P10SD
AHTC20241638	P10SD
AHTC20241671	P10SD
AHTC20241684	P10SD
AHTC20241688	P10SD
AHTC20241691	P10SD
AHTC20241697	P10SD
AHTC20241720	P10SD
AHTC20241725	P10SD
AHTC20241766	P10SD
AHTC20241770	P10SD
AHTC20241773	P10SD
AHTC20241784	P10SD
AHTC20241804	P10SD
AHTC20241826	P10SD
AHTC20241827	P10SD
AHTC20241828	P10SD
AHTC20241832	P10SD
AHTC20241833	P10SD
AHTC20241835	P10SD
AHTC20241836	P10SD
AHTC20241839	P10SD
AHTC20241841	P10SD
AHTC20241853	P10SD
AHTC20241866	P10SD
AHTC20241867	P10SD
AHTC20241886	P10SD
AHTC20241913	P10SD
AHTC20241927	P10SD
AHTC20241930	P10SD
AHTC20241943	P10SD
AHTC20241945	P10SD
AHTC20241971	P10SD
AHTC20241981	P10SD
AHTC20241986	P10SD
AHTC20242008	P10SD
AHTC20242022	P10SD
AHTC20242032	P10SD
AHTC20242043	P10SD
AHTC20242044	P10SD
AHTC20242062	P10SD
AHTC20242064	P10SD
AHTC20242071	P10SD
AHTC20242075	P10SD
AHTC20242076	P10SD
AHTC20242082	P10SD
AHTC20242085	P10SD
AHTC20242088	P10SD
AHTC20242090	P10SD
AHTC20242100	P10SD
AHTC20242106	P10SD
AHTC20242117	P10SD
AHTC20242122	P10SD
AHTC20242140	P10SD
AHTC20242163	P10SD
AHTC20242165	P10SD
AHTC20242187	P10SD
AHTC20242189	P10SD
AHTC20242217	P10SD
AHTC20242234	P10SD
AHTC20242238	P10SD
AHTC20242241	P10SD
AHTC20242254	P10SD
AHTC20242308	P10SD
AHTC20242321	P10SD
AHTC20242330	P10SD
AHTC20242334	P10SD
AHTC20242336	P10SD
AHTC20242337	P10SD
AHTC20242380	P10SD
AHTC20242382	P10SD
AHTC20242390	P10SD
AHTC20242408	P10SD
AHTC20242413	P10SD
AHTC20242436	P10SD
AHTC20242441	P10SD
AHTC20242481	P10SD
AHTC20242502	P10SD
AHTC20242508	P10SD
AHTC20242510	P10SD
AHTC20242511	P10SD
AHTC20242516	P10SD
AHTC20242523	P10SD
AHTC20242536	P10SD
AHTC20242553	P10SD
AHTC20242557	P10SD
AHTC20242561	P10SD
AHTC20242565	P10SD
AHTC20242566	P10SD
AHTC20242569	P10SD
AHTC20242579	P10SD
AHTC20242582	P10SD
AHTC20242602	P10SD
AHTC20242612	P10SD
AHTC20242619	P10SD
AHTC20242629	P10SD
AHTC20242664	P10SD
AHTC20242680	P10SD
AHTC20242720	P10SD
AHTC20242723	P10SD
AHTC20242729	P10SD
AHTC20242744	P10SD
AHTC20242756	P10SD
AHTC20242768	P10SD
AHTC20242788	P10SD
AHTC20242792	P10SD
AHTC20242798	P10SD
AHTC20242799	P10SD
AHTC20242830	P10SD
AHTC20242833	P10SD
AHTC20242849	P10SD
AHTC20242863	P10SD
AHTC20242865	P10SD
AHTC20242880	P10SD
AHTC20242884	P10SD
AHTC20242886	P10SD
AHTC20242889	P10SD
AHTC20242895	P10SD
AHTC20242903	P10SD
AHTC20242915	P10SD
AHTC20242916	P10SD
AHTC20242923	P10SD
AHTC20242925	P10SD
AHTC20242937	P10SD
AHTC20242939	P10SD
AHTC20242958	P10SD
AHTC20242983	P10SD
AHTC20242984	P10SD
AHTC20242986	P10SD
AHTC20242988	P10SD
AHTC20242990	P10SD
AHTC20243007	P10SD
AHTC20243038	P10SD
AHTC20243039	P10SD
AHTC20243054	P10SD
AHTC20243066	P10SD
AHTC20243072	P10SD
AHTC20243087	P10SD
AHTC20243121	P10SD
AHTC20243135	P10SD
AHTC20243145	P10SD
AHTC20243155	P10SD
AHTC20243195	P10SD
AHTC20243225	P10SD
AHTC20243227	P10SD
AHTC20243232	P10SD
AHTC20243239	P10SD
AHTC20243242	P10SD
AHTC20243250	P10SD
AHTC20243253	P10SD
AHTC20243255	P10SD
AHTC20243259	P10SD
AHTC20243296	P10SD
AHTC20243311	P10SD
AHTC20243316	P10SD
AHTC20243327	P10SD
AHTC20243349	P10SD
AHTC20243355	P10SD
AHTC20243360	P10SD
AHTC20243375	P10SD
AHTC20243394	P10SD
AHTC20243403	P10SD
AHTC20243406	P10SD
AHTC20243408	P10SD
AHTC20243430	P10SD
AHTC20243451	P10SD
AHTC20243467	P10SD
AHTC20243469	P10SD
AHTC20243471	P10SD
AHTC20243473	P10SD
AHTC20243489	P10SD
AHTC20243490	P10SD
AHTC20243491	P10SD
AHTC20243503	P10SD
AHTC20243515	P10SD
AHTC20243524	P10SD
AHTC20243527	P10SD
AHTC20243538	P10SD
AHTC20243542	P10SD
AHTC20243563	P10SD
AHTC20243566	P10SD
AHTC20243581	P10SD
AHTC20243596	P10SD
AHTC20243614	P10SD
AHTC20243619	P10SD
AHTC20243626	P10SD
AHTC20243666	P10SD
AHTC20243680	P10SD
AHTC20243691	P10SD
AHTC20243709	P10SD
AHTC20243720	P10SD
AHTC20243724	P10SD
AHTC20243727	P10SD
AHTC20243734	P10SD
AHTC20243743	P10SD
AHTC20243749	P10SD
AHTC20243752	P10SD
AHTC20243757	P10SD
AHTC20243800	P10SD
AHTC20243803	P10SD
AHTC20243826	P10SD
AHTC20243859	P10SD
AHTC20243875	P10SD
AHTC20243876	P10SD
AHTC20243878	P10SD
AHTC20243917	P10SD
AHTC20243931	P10SD
AHTC20243950	P10SD
AHTC20243987	P10SD
AHTC20244027	P10SD
AHTC20244073	P10SD
AHTC20244113	P10SD
AHTC20244122	P10SD
AHTC20244149	P10SD
AHTC20244151	P10SD
AHTC20244162	P10SD
AHTC20244183	P10SD
AHTC20244184	P10SD
AHTC20244205	P10SD
AHTC20244207	P10SD
AHTC20244215	P10SD
AHTC20244257	P10SD
AHTC20244263	P10SD
AHTC20244272	P10SD
AHTC20244290	P10SD
AHTC20244297	P10SD
AHTC20244303	P10SD
AHTC20244311	P10SD
AHTC20244316	P10SD
AHTC20244317	P10SD
AHTC20244340	P10SD
AHTC20244353	P10SD
AHTC20244423	P10SD
AHTC20244555	P10SD
AHTC20244584	P10SD
AHTC20244615	P10SD
AHTC20244633	P10SD
AHTC20244681	P10SD
AHTC20246681	P10SD
AHTC20254357	P10SD
AHTC20255028	P10SD
AHTC20255777	P10SD
AHTC20261885	P10SD
AHTC20261975	P10SD
AHTC20265597	P10SD
AHTC20268473	P10SD
AHTC20271222	P10SD
AHTC20271526	P10SD
[truncated: 239 more rows]

## Sheet: Table S6
Table S6. A total of 11,048 shared differetially expressed transcripts among P2SH to P6SH in comparison to P1
GeneID	P1	P2SH	P3SH	P4SH	P5SH	P6SH
AHTC20114556	14.4749	35.6278	32.4678	52.5651	32.7766	30.5358
AHTC20048011	11.5282	32.8098	34.2506	26.6595	29.4381	18.2125
AHTC20079959	4.6682	11.9694	20.7318	22.9816	20.2033	23.9313
AHTC20186832	4.6342	0	0	0	0	0
AHTC20006519	35.4541	49.1403	79.2857	58.177	112.085	128.066
AHTC20160413	9.61	1.7756	2.7748	0.2263	2.3327	0.613
AHTC20208348	6.452	1.5925	0.158	0	0.3321	0.6982
AHTC20128146	7.8283	1.3272	1.2549	1.4426	0.8206	0.6161
AHTC20015033	9.6162	4.5074	4.1108	4.094	16.6315	15.7039
AHTC20075536	704.647	25.2866	92.8533	102.728	113.447	198.354
AHTC20015197	138.054	100.223	96.765	82.4145	115.08	108.168
AHTC20134554	1.115	8.0917	12.5698	15.2034	14.9751	16.9665
AHTC20194124	5.5903	0	0	0	0	0
AHTC20005909	15.9928	27.3595	30.1504	65.691	39.1378	24.8833
AHTC20041710	16.5168	1.4867	1.9915	3.5523	4.7436	0
AHTC20124624	1.2828	6.1919	6.4091	8.5181	11.1988	8.1903
AHTC20064797	56.7629	29.4165	28.6453	25.2419	35.1241	28.6534
AHTC20147354	1.1398	0	0	0	0	0
AHTC20135790	21.262	14.8678	16.9986	12.0687	16.5315	12.7775
AHTC20004295	42.1056	60.5769	71.2591	110.252	90.1828	83.3989
AHTC20023582	4.3328	18.3336	19.889	20.3344	15.956	13.4634
AHTC20127452	3.1724	0	0	0	0	0
AHTC20083764	1.7011	0	0	0	0	0
AHTC20099944	55.5593	7.5829	8.0314	15.6181	27.2064	29.4856
AHTC20059980	3.4689	10.4098	22.8015	40.8599	34.4306	50.0841
AHTC20117332	1.5497	8.2934	12.526	5.9469	6.3263	4.8665
AHTC20226325	11.2163	0	1.908	3.452	0.6302	2.4087
AHTC20082127	14.8751	37.6534	55.977	39.046	31.67	35.0146
AHTC20013081	72.1685	42.9272	85.8989	59.3737	83.7756	56.1832
AHTC20018122	144.553	495.145	934.002	643.074	794.306	617.604
AHTC20038176	4.5429	0	0	0	0	0
AHTC20006861	162.543	43.2523	36.6239	31.1419	30.7209	45.4173
AHTC20062292	57.5121	16.5118	6.2834	3.5268	11.7623	3.7944
AHTC20080461	10.5566	1.069	1.4319	2.2704	2.0064	1.9333
AHTC20002262	5.2484	23.5282	80.4859	24.5095	31.776	80.1889
AHTC20105122	5.4906	23.5636	23.0757	11.4375	9.9781	8.6187
AHTC20139689	2.8553	0	0	0	0	0
AHTC20023837	34.4631	175.597	113.283	87.7599	96.1352	68.4712
AHTC20000317	6.5351	47.1164	0.778	0.6476	12.0452	2.2917
AHTC20007796	30.5244	126.222	96.0494	68.7453	95.2145	99.212
AHTC20024530	1.3141	3.7893	12.2849	6.7708	11.07	6.8258
AHTC20189248	4.7859	1.227	1.3486	0.3909	1.5235	1.257
AHTC20069800	80.2626	8.6574	9.1368	2.3569	1.0045	1.708
AHTC20006961	18.6544	6.3481	3.7295	8.5685	7.0233	6.7564
AHTC20089157	1.3715	0	0	0	0	0
AHTC20168100	10.9074	6.1616	27.1188	40.0306	38.4933	23.6612
AHTC20029255	690.012	445.481	539.682	895.318	629.152	1196.81
AHTC20004519	3.9529	25.9161	9.1723	16.036	7.2004	7.7164
AHTC20064800	13.8956	4.8446	5.2213	3.0868	5.0166	3.955
AHTC20181073	8.1319	0	0	0	0	0
AHTC20037820	0	5.62	20.9668	19.2569	6.8444	11.0876
AHTC20073937	43.7259	16.0204	18.2988	0.9495	217.33	21.4998
AHTC20179466	48.8348	22.6259	9.4664	10.313	1.0269	29.1219
AHTC20014447	1.6419	4.3229	7.2527	7.4284	5.3106	6.3318
AHTC20001170	1.2052	4.9502	5.4029	4.1785	6.4163	5.7179
AHTC20069661	131.464	36.1659	49.3544	51.4422	68.0698	45.3066
AHTC20111845	8.2089	19.1069	29.0902	84.2212	19.0475	26.5725
AHTC20009511	7.0358	27.9517	21.9578	15.5967	13.4103	14.4119
AHTC20156197	1.3723	8.9122	7.4209	4.4507	10.4882	6.5341
AHTC20050714	27.8547	4.9636	4.4325	1.8976	2.6085	7.5893
AHTC20095278	4.1802	14.5464	9.714	7.0396	15.3081	13.171
AHTC20021259	4.267	15.9394	15.1772	9.6665	12.0385	11.0821
AHTC20037497	17.8461	11.412	7.2391	3.2094	6.4404	5.124
AHTC20006011	1.4932	11.93	5.5285	5.2403	3.7318	5.9287
AHTC20020751	4.227	40.8068	46.8979	26.9118	24.9983	9.7879
AHTC20015939	25.8618	5.0082	0.9516	1.2221	2.2399	2.7329
AHTC20003967	5.1752	1.6183	2.1445	0.8648	1.9204	1.5449
AHTC20033828	41.5119	24.388	23.2574	19.9514	12.0931	21.0875
AHTC20003705	11.3478	4.0574	4.8091	1.5041	5.6491	3.7113
AHTC20101135	8.8242	31.2151	24.8963	25.2788	33.8997	25.3859
AHTC20122827	87.1147	35.7109	109.478	797.001	231.707	72.1486
AHTC20078341	77.4708	2.1535	1.2363	0	1.7322	0.9104
AHTC20055755	20.5449	6.1005	9.8666	3.2824	6.4628	9.8292
AHTC20034210	6.2959	0.8126	1.7415	17.4992	13.9085	25.1685
AHTC20050722	1.7457	5.59	5.5466	5.0392	3.4195	4.248
AHTC20171419	46.4952	4.685	8.6374	23.7845	29.7264	15.3553
AHTC20072062	19.5772	44.3793	39.7495	38.5054	35.3097	30.2977
AHTC20182241	1.1184	0	0	0	0	0
AHTC20136850	11.899	2.0212	3.5497	2.4468	4.5522	4.7851
AHTC20000971	15.5079	6.1285	5.0463	5.4262	5.4972	8.4793
AHTC20082039	22.2936	10.3629	11.9934	4.2786	7.033	6.2153
AHTC20100855	5.8694	14.0322	14.8572	23.8798	11.1569	14.4261
AHTC20002516	511.462	33.1798	18.5885	16.3543	33.2911	25.8342
AHTC20100904	3.5923	17.7807	22.1846	14.6235	24.8042	23.262
AHTC20181708	51.7348	2.1518	0	4.3874	0	0
AHTC20053340	10.667	3.6848	5.6918	3.9342	5.5328	2.849
AHTC20015710	4.6296	0	0	0	0	0
AHTC20185640	32.4408	11.1673	6.3013	6.0598	11.9308	16.7661
AHTC20117719	26.87	5.1523	13.98	7.197	12.1992	15.2473
AHTC20126851	0	4.3937	12.7124	14.6693	13.0622	8.1482
AHTC20084735	8.6616	5.4297	4.1376	4.0131	0.616	1.7854
AHTC20045702	17.9531	9.3175	8.975	5.2363	8.0561	7.5388
AHTC20109124	11.2222	2.4969	1.7342	0	1.8745	1.642
AHTC20001423	17.3478	40.6567	64.0389	80.195	54.2918	42.9217
AHTC20041650	4.0602	21.3799	35.9573	17.9362	16.8534	12.4784
AHTC20048161	0	3.063	11.2551	14.2694	10.2161	10.8477
AHTC20111308	24.2379	10.2418	12.8044	8.9352	6.2695	7.927
AHTC20126408	37.3525	7.4055	7.6768	4.4545	7.7369	7.4584
AHTC20036558	128.557	258.484	73.0611	37.2858	88.0444	23.6863
AHTC20156335	45.9372	2.6689	5.2685	7.6077	1.5819	3.187
AHTC20043016	30.6785	19.096	11.3537	13.3109	20.1756	19.8701
AHTC20000231	14.1699	3.5774	4.2595	0.1085	4.3483	4.8733
AHTC20034484	7.7198	0.7425	1.9891	1.9514	1.1845	0.9155
AHTC20093830	0	2.9915	3.9181	2.192	3.1442	3.7379
AHTC20120260	34.4283	22.4157	16.6504	8.2601	16.4796	17.9341
AHTC20090748	27.2152	11.5628	6.8572	6.1726	11.362	21.5791
AHTC20030148	31.9275	77.0679	84.7743	74.1773	81.6915	68.9246
AHTC20034268	1.0349	3.9535	3.3396	2.4169	5.0938	2.6351
AHTC20004754	4.3034	17.3386	11.7276	19.7433	11.6636	12.9547
AHTC20180656	0	7.9351	14.5451	21.1551	5.4869	10.5054
AHTC20040355	52.7033	3.3586	0.5142	4.7385	1.0806	2.8398
AHTC20008284	2.8396	17.8003	11.8264	9.2094	9.2475	11.6592
AHTC20082669	65.5652	9.5902	7.7077	9.1657	4.4227	1.7569
AHTC20141091	3.1612	0	0	0	0	0
AHTC20029710	119.296	421.493	224.636	141.099	182.043	79.5784
AHTC20021495	12.5433	6.0233	5.9353	0.794	1.9491	3.8928
AHTC20128342	3.6083	1.6793	1.0712	0	0.3242	0.3786
AHTC20009606	10.7213	534.061	171.241	105.241	134.351	112.855
AHTC20189013	3.1118	0	0	0	0	0
AHTC20014497	14.646	60.5422	7.8186	5.4005	22.0267	8.9123
AHTC20185111	6.0281	0.1323	0.5512	0.6742	0.6951	1.6961
AHTC20015860	3.5615	24.5441	23.3366	9.7945	7.1936	15.5682
AHTC20063342	5.7906	0.4148	1.2966	1.3216	0.4672	0.6138
AHTC20115737	45.769	7.8488	5.7722	13.3114	23.8299	18.7869
AHTC20102171	1.5892	10.1855	8.3786	6.9745	8.5352	11.0481
AHTC20083957	11.4262	4.8021	6.8738	2.6997	3.8702	5.9212
AHTC20057553	4.0635	0	0	0	0	0
AHTC20119034	3.4835	9.4495	23.7021	17.7084	13.0408	15.0788
AHTC20002816	14.349	23.8186	25.9933	20.9534	22.1766	22.0052
AHTC20007216	5.0895	9.3216	11.9662	10.8889	14.5796	18.8696
AHTC20052974	12.6936	19.877	9.1657	5.2637	5.7134	9.5075
AHTC20156135	3.3089	1.2705	1.2966	1.2142	0.8516	0.8504
AHTC20003910	21.2586	14.982	15.1461	7.997	11.0779	11.2655
AHTC20091324	1.0894	13.5443	20.0637	37.6161	45.6976	32.2229
AHTC20001453	8.646	1.4227	3.4727	0.0604	4.13	2.0584
AHTC20007665	40.6788	145.64	267.49	184.359	255.909	285.338
AHTC20021184	42.4327	128.182	110.967	160.39	158.082	101.053
AHTC20006125	23.557	51.8684	58.2263	173.115	90.8295	168.098
AHTC20027258	28.1217	46.3619	52.3495	72.3151	65.8341	120.407
AHTC20078435	16.2575	1.7835	6.0167	4.6717	2.8266	5.6689
AHTC20123268	6.5187	1.861	1.3541	2.1959	0.9314	0.7479
AHTC20000305	2.8262	19.8423	15.8342	17.3837	11.5289	8.225
AHTC20010429	4.5391	10.0697	11.2651	9.6593	10.4674	11.7889
AHTC20126706	2.1508	6.3887	6.3794	5.4398	4.2512	5.6432
AHTC20037668	258.066	111.294	110.917	620.972	294.361	127.578
AHTC20010352	21.0043	91.3278	93.628	77.2302	73.177	98.7674
AHTC20007023	1687.01	400.14	286.068	247.352	224.508	142.119
AHTC20108598	25.3977	53.3948	14.4086	6.783	38.8372	15.0138
AHTC20133246	2.974	0	0.111	0	0	0.3678
AHTC20126797	3.3423	0	0	0	0	0
AHTC20033693	12.6447	25.1228	50.9257	69.8232	22.3322	37.7057
AHTC20086985	1.1627	15.2746	15.2065	5.6281	3.4474	4.0579
AHTC20083797	10.6381	0	0	0	0	0
AHTC20015723	10.7527	29.2884	34.9414	43.6655	21.081	30.2537
AHTC20014405	1.4481	12.4702	12.9092	10.6277	9.0041	7.7568
AHTC20084446	3.5738	1.24	0.5211	0.2788	0.219	0.072
AHTC20026472	348.918	41.5519	154.46	188.41	194.561	106.587
AHTC20001601	51.0017	13.1882	0.803	0.6048	0.7501	0.7885
AHTC20121791	0	4.1201	5.059	9.7896	2.1587	3.0058
AHTC20156782	213.035	32.5197	13.5643	10.3926	16.6842	15.2853
AHTC20077239	31.0422	4.5116	5.4235	7.0023	3.3871	4.8499
AHTC20004775	30.3851	16.977	11.6848	9.8146	8.9529	10.5383
AHTC20042246	55.2621	18.3583	9.1758	9.0784	10.2854	0.946
AHTC20014960	13.3097	43.2133	55.1869	54.591	24.7097	32.7512
AHTC20109259	0	7.5523	5.4102	7.5088	6.8536	3.8478
AHTC20088620	2.176	1.0577	0.551	0.468	0.5073	0.8405
AHTC20040413	3.1352	17.8355	12.4171	10.2058	6.2708	9.6451
AHTC20123316	1.3759	4.9449	6.367	5.8984	3.4102	3.5733
AHTC20137231	8.3177	17.2164	35.1765	44.756	45.9101	20.5156
AHTC20136334	1.9228	0	0	0	0	0
AHTC20000177	68.7873	50.7512	26.8888	14.4478	9.6642	10.6914
AHTC20062550	5.9896	0	0	0.9924	0	0
AHTC20121082	4.1249	0	0	0	0	0
AHTC20001881	23.9417	156.068	123.579	81.3074	107.797	77.3254
AHTC20178412	3.3105	0	0	0	0.3444	0
AHTC20114465	5.3588	0.1622	1.593	0	0	0.7999
AHTC20011596	8.1661	22.9828	17.3607	14.8012	15.1516	13.4078
AHTC20104764	18.6497	7.9918	9.4205	9.6138	10.3197	7.5051
AHTC20085631	0	4.0009	4.9649	4.8998	7.9188	8.406
AHTC20143881	0	3.4113	6.5278	3.9745	1.1708	1.8268
AHTC20082245	18.3988	63.2789	74.7276	64.8578	120.896	62.6367
AHTC20160352	1.4412	0	0	0	0	0
AHTC20184641	20.0137	3.6592	0.8403	2.6646	2.0407	3.1971
AHTC20020226	7.0046	0.6287	1.7467	0.9792	0.7342	0
AHTC20062845	1.5971	3.9098	5.4678	12.644	6.0921	3.7113
AHTC20222448	1.7132	0	0	0	0	0
AHTC20169879	9.688	0	0	0	0	0
AHTC20003535	2.3803	5.9754	5.9868	4.4264	6.419	4.5047
AHTC20214801	9.4529	3.2681	51.4094	260.609	156.836	54.3089
AHTC20093908	3.3293	1.0579	1.6195	0	1.2481	0.7951
AHTC20003599	4.5896	2.055	1.6883	0.6285	1.5428	0.973
AHTC20122696	5.0681	9.3342	32.8384	24.508	19.1416	23.9152
AHTC20153019	1.4392	7.8943	14.3814	6.539	20.7433	17.9109
AHTC20121253	14.5977	5.0838	3.6319	1.8139	3.0533	4.3128
AHTC20041368	143.333	115.521	241.222	47.2112	9.7801	293.388
AHTC20175270	6.8087	0	0	0	0	0
AHTC20137578	4.7137	0.9193	0.2052	0	0.1725	0.2267
AHTC20123436	3.8816	1.787	1.147	1.4589	1.5932	1.6526
AHTC20168173	7.4162	0.6762	1.5851	0	0.8884	0.5837
AHTC20027712	224.336	76.5369	88.897	55.5509	36.5897	27.6339
AHTC20199896	5.7221	0	0	0	0	0
AHTC20013089	16.6661	5.3511	9.5572	1.9321	4.2852	5.8065
AHTC20087909	56.3138	3.8534	4.5882	14.5757	9.5513	12.6104
AHTC20000026	9.8609	26.8893	35.2365	22.3843	21.6566	35.8748
AHTC20028688	756.486	27.5831	70.3096	115.894	101.167	100.785
AHTC20211000	2.6994	0.3741	0.334	0	0.468	0.246
AHTC20099844	1.5666	4.4683	9.9245	21.0974	10.4938	11.5281
AHTC20034880	13.1767	54.636	36.8921	32.3559	34.2234	32.7755
AHTC20083340	22.2085	4.4314	2.096	5.0009	6.0334	1.8523
AHTC20169880	11.4433	1.573	0.1081	0	0.8175	0
AHTC20005826	24.8943	11.6521	5.116	10.827	10.5702	10.7279
AHTC20018344	28.8338	9.4746	2.9429	4.7995	6.9805	8.3594
AHTC20002954	1.007	3.9768	6.9448	5.6308	7.2317	4.1844
AHTC20134347	1.3368	0	0	0	0	0
AHTC20028571	36.6095	77.6803	245.01	70.1009	144.883	100.919
AHTC20036035	17.8609	33.4333	98.7822	123.706	120.286	83.0867
AHTC20017016	1.1142	10.5385	9.4109	7.1993	11.9083	6.6446
AHTC20056751	11.0158	0.5088	2.8778	0.9726	3.438	3.3462
AHTC20080611	10.8778	36.3445	62.1855	63.5437	42.0561	38.7202
AHTC20010009	14.0867	34.557	51.5487	48.9987	34.4209	40.8105
AHTC20062576	12.566	1.0641	1.0366	2.712	1.8156	2.6719
AHTC20104569	5.9576	14.9385	45.6235	22.939	40.262	25.7882
AHTC20090096	5.4892	1.8992	1.9442	0	0.4521	1.0509
AHTC20026968	518.684	148.326	240.786	209.468	201.717	192.794
AHTC20015502	37.9485	11.2043	22.217	20.7142	26.6919	21.2782
AHTC20006906	28.1513	6.8947	8.1067	9.0789	4.9174	9.2951
AHTC20015749	8.9574	2.5859	0.6466	1.6476	4.271	3.6732
AHTC20010304	3.8624	7.4149	11.6666	7.8292	7.6344	7.1751
AHTC20091875	105.808	45.1093	54.4261	53.5194	93.2101	55.8433
AHTC20177788	10.848	0.6899	1.725	1.4945	0.9323	5.172
AHTC20127422	4.7453	2.4582	0.8781	1.0135	0.6948	1.4264
AHTC20032458	40.3343	26.3452	19.0244	9.0493	29.0167	27.2181
AHTC20021190	14.484	8.4742	29.9098	31.4325	111.108	77.8219
AHTC20064669	268.648	11.7162	10.606	8.3855	7.591	25.0148
AHTC20138334	25.2085	0.3729	0	0.9503	1.9595	0.2452
AHTC20002418	33.9848	176.067	125.141	96.2445	89.2517	52.8182
AHTC20108135	0	4.3403	6.5593	10.7074	4.9295	3.9521
AHTC20083708	5.791	1.0555	0.9775	2.2169	1.4968	1.1955
AHTC20160112	10.3875	2.5679	0.2293	0.0818	0.6748	0.2533
AHTC20015465	1.9271	16.7374	17.4985	11.7049	13.6163	7.8238
AHTC20084918	36.3054	9.4796	19.2822	13.3105	22.4706	25.7157
AHTC20002792	9.1258	15.7575	35.3532	57.9584	54.212	35.9694
AHTC20105225	2.9794	8.7704	9.5589	11.506	5.4392	5.8304
AHTC20017861	641.6	124.744	225.581	200.398	271.835	175.47
AHTC20127228	59.1954	9.4232	10.2444	2.2972	5.7211	6.9515
AHTC20009537	0	4.7079	5.045	11.2988	7.0689	5.5729
AHTC20107618	3.0273	8.35	11.8628	12.0916	10.2579	10.3585
AHTC20018258	1.5408	9.9166	17.5771	17.5195	6.5425	6.6697
AHTC20169771	30.0717	11.0545	7.4705	15.483	11.5141	17.5851
AHTC20043699	98.9072	13.6831	5.3459	18.3449	22.1502	72.1284
AHTC20098469	2.8144	11.6088	17.9764	12.5114	15.808	20.2838
AHTC20005727	16.4258	9.5055	7.8139	3.8104	6.8999	6.5202
AHTC20099235	3.3579	17.3595	15.0087	11.1195	11.719	11.3556
AHTC20006438	3.872	14.7849	12.4577	9.6483	7.6087	9.8799
AHTC20091587	2.5309	12.6065	11.8474	4.6664	8.6531	10.067
AHTC20017333	2.6745	0.1118	10.9793	35.8215	24.7538	10.0333
AHTC20196179	1.5002	6.0893	8.3037	9.49	4.2009	5.9257
AHTC20103240	7.1277	37.9872	142.699	99.2797	43.4612	97.2711
AHTC20011039	16.2718	73.1254	118.803	99.5389	91.8366	64.2409
AHTC20203188	4.6452	0.0741	0.1324	0	0	0.3656
AHTC20157115	37.3248	7.6952	7.1505	12.5891	3.8254	4.3084
AHTC20145808	9.8292	2.9048	1.3756	3.0847	5.6171	3.7337
AHTC20003602	15.8566	4.9848	2.5967	0.4632	2.339	4.2002
AHTC20001717	92.4605	344.498	178.837	115.205	340.857	230.409
AHTC20070718	16.4462	5.761	3.9276	4.1443	10.1383	7.5161
AHTC20065846	15.3351	10.2315	1.6868	4.0117	0.2363	1.6304
AHTC20084422	12.5619	2.7985	6.2099	1.7831	5.348	3.7645
AHTC20070448	5.3143	2.0643	0.5462	0.9743	1.6646	0.8296
AHTC20190394	13.7871	0.726	0	0.6168	1.6351	2.6259
AHTC20250541	5.4638	0	0	0	0	0
AHTC20027687	12.3126	22.9716	39.5431	27.877	35.8532	22.8839
AHTC20117839	91.1193	50.6726	106.057	119.617	112.542	116.373
AHTC20215599	3.7334	0	0	0	0	0
AHTC20122614	3.0106	0	0	0	0	0
AHTC20207784	3.2597	0	0	0	0	0
AHTC20148497	23.4032	2.9429	6.3511	9.3365	3.4982	3.024
AHTC20020249	16.7248	51.0342	95.3824	122.73	74.7626	72.8408
AHTC20139125	41.5674	4.4	8.0014	6.1168	7.6877	7.8916
AHTC20009747	185.521	54.1064	36.5868	30.267	47.7634	49.1706
AHTC20002858	7.9377	2.7602	2.5823	1.675	1.2828	0.389
AHTC20057995	34.0219	6.9587	7.4922	8.1129	8.3365	11.3432
AHTC20018719	18.7719	40.3521	59.3129	34.4139	42.6623	37.131
AHTC20013908	240.191	55.796	96.6644	72.0816	193.896	58.1621
AHTC20017752	5.199	12.0912	24.651	65.1937	24.4063	17.7785
AHTC20030302	38.2877	7.2825	15.4027	8.0592	12.7571	16.0061
AHTC20000639	10.0225	3.5579	2.2064	0.5667	3.5614	2.7297
AHTC20026984	74.2798	11.7973	4.8802	2.4043	6.317	7.2306
AHTC20156772	4.054	0	0	0	0	0
AHTC20094233	4.7145	27.4553	21.3857	21.1946	21.5788	27.5968
AHTC20007168	14.0497	6.3706	6.7901	6.3505	8.5626	8.2101
AHTC20091381	1.305	0	0	0	0	0
AHTC20212952	4.8947	0	0	0	0	0
AHTC20204141	4.0789	0	0	0	0	0
AHTC20042624	3.3668	13.9634	12.1715	17.1866	23.8997	27.4543
AHTC20108306	20.288	41.2824	89.9124	151.497	42.1122	44.6088
AHTC20099087	7.3717	18.854	14.7322	15.3991	13.8423	15.3164
AHTC20076207	24.4701	0.6711	1.1986	1.3897	1.6374	6.9511
AHTC20094173	8.5658	0.8019	2.5957	3.8957	0.1129	0.7416
AHTC20032725	18.4991	5.0735	1.1075	4.0946	8.3795	6.0057
AHTC20052035	10.9146	2.2307	0.9374	3.0098	4.9255	2.7182
AHTC20006626	228.262	32.0415	30.2964	18.6142	21.5282	17.2645
AHTC20093171	45.5541	36.9306	15.8325	18.4183	69.1559	15.9684
AHTC20062453	58.3235	9.245	10.8735	9.8415	13.1195	11.2328
AHTC20106902	0	4.667	3.3805	2.6433	1.2069	2.5065
AHTC20030328	103.912	68.3094	93.417	90.7564	66.9086	54.0529
AHTC20017162	5.5601	3.056	0.5722	16.2052	10.1761	47.3575
AHTC20050258	2.5555	0	0	0	0	0
AHTC20011341	4.6737	20.0038	13.7498	18.0128	9.1433	12.0139
AHTC20137974	14.219	4.2116	4.0396	1.789	2.225	4.0006
AHTC20007421	2.1661	22.3536	6.3808	5.931	9.9412	12.6096
AHTC20147093	2.8099	0	0	0	0	0
AHTC20153535	6.2547	0.1663	0	0	0.3746	0
AHTC20009675	41.9948	27.5744	29.7022	18.629	9.5452	16.8814
AHTC20042242	41.1066	128.753	133.369	193.312	167.328	186.183
AHTC20042637	7.603	2.9877	3.7353	11.4854	10.6543	11.0029
AHTC20060543	0	7.6442	5.2399	2.0237	1.6974	2.7614
AHTC20082471	8.2905	2.9959	4.2042	14.1804	15.905	62.1676
AHTC20137565	3.1675	0	0	0	0	0
AHTC20009854	10.0447	23.5659	33.3595	21.2995	38.0707	30.9094
AHTC20193993	2.1055	0	0	0	0	0
AHTC20112605	48.5497	5.3958	3.7385	4.6828	3.3524	4.3132
AHTC20042430	25.9063	57.7866	62.1179	59.1524	48.0567	75.0257
AHTC20035642	4.3612	27.4012	21.906	23.3341	12.4081	8.7525
AHTC20251127	7.4609	1.0417	0.5316	0	2.3461	1.1744
AHTC20048085	55.1225	22.019	16.6661	77.8671	35.2122	38.3542
AHTC20020105	23.712	49.6892	54.4057	70.0112	57.4777	65.7733
AHTC20093014	7.9631	1.1648	1.6002	2.3977	0.6726	1.7677
AHTC20160836	15.3607	0	3.0589	0	3.3182	2.289
AHTC20167602	1.8154	0	0	0	0	0
AHTC20055609	1.4448	8.1298	8.3589	3.7068	5.0115	3.0533
AHTC20138289	2.8687	0.7715	1.0516	0.207	0.7012	0.6409
AHTC20032285	6.9789	41.3797	17.8759	48.2575	35.2152	19.599
AHTC20043165	11.3273	3.167	2.9853	2.2982	3.8967	3.6448
AHTC20159693	40.6157	9.9408	9.004	5.4291	4.2646	11.3471
AHTC20147676	1.696	0	0	0	0	0
AHTC20060151	18.8801	6.7703	1.1137	0	9.2293	2.9878
AHTC20045900	2.7324	7.1213	9.7337	7.2228	14.7296	8.6735
AHTC20225384	9.6755	1.258	0.2808	0.6012	0.4722	0
AHTC20020685	1.4793	6.9242	9.758	13.3043	7.3101	8.8581
AHTC20036797	24.7316	37.6026	52.0268	39.0015	37.3065	42.0701
AHTC20065285	48.1189	20.9972	32.9608	40.9458	38.1012	38.7782
AHTC20199418	5.3141	1.0202	1.5618	0	0	1.5814
AHTC20043053	207.679	3.0244	2.4165	2.0623	7.7678	9.7878
AHTC20020047	16.102	5.7541	3.8538	3.0732	4.8281	4.0901
AHTC20039435	2.8441	0	0	0	0	0
AHTC20173882	6.8945	2.5804	1.6687	1.7009	0.4676	1.3166
AHTC20166101	4.7963	1.64	0.1953	0	0.3283	2.6423
AHTC20181791	5.2549	0	0	0	0.7574	0.1422
AHTC20005537	23.054	54.827	87.9985	140.269	70.7532	60.7023
AHTC20127362	17.1364	5.8195	10.8608	8.6658	7.3143	5.5471
AHTC20007769	4.6586	24.961	28.8237	11.3797	11.7929	19.9529
AHTC20133568	7.4689	16.2852	16.6878	19.715	12.8985	15.4621
AHTC20120798	11.5224	35.0481	28.938	39.757	30.9708	17.7967
AHTC20021603	10.2728	57.0285	103.071	165.117	125.766	91.4155
AHTC20082122	1.034	4.4769	5.2405	5.8592	3.4973	3.7598
AHTC20002395	2.9002	10.639	7.1369	10.6385	14.3312	9.9927
AHTC20007365	124.493	16.0953	24.8486	19.8588	16.4868	7.3331
AHTC20091692	1.4494	11.3072	5.3011	3.5122	3.5441	6.1626
AHTC20026947	0	4.6281	6.7398	8.7557	5.7196	2.669
AHTC20177040	53.3017	16.4433	19.4942	18.0638	0.8514	76.9073
AHTC20148857	41.852	10.9505	10.7975	5.669	7.8785	14.1778
AHTC20061228	18.0179	7.3134	6.0014	6.8008	4.7486	9.1641
AHTC20179712	3.9014	0	0	0	0	0
AHTC20087893	11.0641	0.7019	1.1492	1.7144	1.9322	2.0773
AHTC20084199	30.823	20.1072	22.9938	24.1944	13.9551	21.2617
AHTC20135851	1.593	5.6528	10.4216	19.248	12.3664	6.6555
AHTC20157921	181.685	10.126	28.9108	75.666	49.5027	58.479
AHTC20208946	6.1441	3.1173	0.6019	0	0.3795	0.748
AHTC20179997	7.1767	1.2247	1.1718	0	1.7732	1.9847
AHTC20035525	12.7519	39.8276	83.7719	355.692	35.8311	67.8609
AHTC20036474	12.6973	5.4909	8.1483	3.5501	3.7586	5.4165
AHTC20009096	38.0942	81.7845	64.7495	61.5622	69.616	111.673
AHTC20020652	5.6997	38.3252	28.1155	19.3574	22.035	11.3926
AHTC20004526	58.919	8.8541	7.9068	3.9867	3.5452	5.2405
AHTC20042117	2.9782	33.5604	63.1137	102.52	29.3553	61.2609
AHTC20099141	1.9169	7.022	10.5164	10.0668	4.5578	5.1951
AHTC20015943	16.9954	2.3024	4.3803	6.5696	4.2085	1.9749
AHTC20177020	210.577	152.842	2.2489	28.6355	3.7812	316.256
AHTC20185169	12.496	4.4389	1.1659	0	0.6861	0.5151
AHTC20096224	6.328	1.319	2.6657	0.9289	0.4169	1.4381
AHTC20083491	21.4276	2.8565	5.1017	3.3873	6.3143	3.2091
AHTC20167012	5.1252	2.1071	1.3751	2.1688	1.3386	1.2392
AHTC20020308	11.4673	1.4152	0.8425	0	0.8264	1.2409
AHTC20114768	1.2134	14.6012	17.4551	15.1452	9.6745	13.3885
AHTC20018275	26.9441	118.66	69.5601	47.9951	61.7724	66.0729
AHTC20186778	14.6707	0.8583	3.2577	0	5.3163	1.0584
AHTC20005780	9.2095	32.3935	24.8033	31.2664	19.5518	18.097
AHTC20005870	31.3299	14.7727	19.1254	6.7554	20.6953	14.712
AHTC20181335	1.75	0	0	0	0	0
AHTC20088312	6.3496	1.6717	1.1943	2.2724	2.4264	2.1988
AHTC20018903	119.379	71.1074	87.0967	64.3434	65.8946	95.9483
AHTC20166439	5.5365	3.5507	3.0318	1.8258	3.11	2.9803
AHTC20031890	5.1427	18.4871	13.0212	16.8117	14.8565	16.5242
AHTC20008256	12.5719	4.1748	2.9292	2.66	2.6864	0.7354
AHTC20016577	2.299	8.8044	13.5134	9.6419	8.2623	6.6947
AHTC20005777	5.8621	0.4171	0.8278	0.5906	1.0439	1.6917
AHTC20000170	30.0863	21.4502	19.8393	14.676	12.7679	11.4362
AHTC20171130	0	8.0224	12.9302	19.6982	25.707	10.0369
AHTC20119759	10.8522	0	2.392	0.9482	1.5641	0.8808
AHTC20016385	17.8069	58.2866	40.2322	40.188	39.2135	43.192
AHTC20100942	2.1589	0	0	0	0	0
AHTC20000558	4.2888	12.8133	13.8738	11.2767	18.6378	12.6396
AHTC20028317	1.0528	7.8889	13.9627	4.3472	6.4027	4.9776
AHTC20226482	12.459	1.7114	1.2736	0	2.3556	4.8772
AHTC20160361	4.8656	1.281	1.0486	0.7709	0.3473	0.1404
AHTC20072146	49.5034	4.805	7.2408	24.7475	20.7421	6.2211
AHTC20147066	13.1494	6.6312	3.3454	2.9082	5.334	4.3751
AHTC20101710	2.2073	12.1073	6.2276	16.416	5.7446	5.9238
AHTC20050754	17.5927	7.0305	1.6619	2.152	4.9677	2.2438
AHTC20018793	3.124	53.6147	49.7825	39.4018	13.7219	9.9165
AHTC20006540	57.7947	36.6862	20.7238	24.7917	23.369	40.0273
AHTC20011840	7.1127	0.5335	0.5241	0.034	0.1602	0.1579
AHTC20032483	2.7641	6.1196	10.1912	14.5429	4.9668	5.4928
AHTC20177723	25.5216	1.3422	2.2474	3.1001	1.0077	2.5653
AHTC20038459	2.662	0	0	0	0	0
AHTC20119122	55.0791	30.699	5.907	3.7824	15.6619	26.2676
AHTC20080069	75.6317	14.6963	55.5241	28.6062	28.4923	35.2073
AHTC20030211	20.8698	13.0694	8.5478	6.4508	2.0729	6.9001
AHTC20123914	2.6105	4.7958	9.8748	5.0604	6.1689	6.0868
AHTC20016905	122.893	203.198	203.502	310.252	153.291	160.399
AHTC20127791	5.0499	0.1231	0.6596	0	1.6636	1.5787
AHTC20104429	11.3909	43.8386	74.9303	47.3543	48.7831	30.9582
AHTC20113166	8.6455	0	0	0.2302	0	0
AHTC20087078	1.4241	9.71	16.913	75.1612	43.0169	7.6817
AHTC20020866	124.637	45.1098	40.9876	52.2586	78.33	49.8663
AHTC20103913	0	4.4126	4.5034	6.3645	1.6017	3.1569
AHTC20002988	80.7912	10.6204	11.5615	29.1943	33.2596	60.464
AHTC20029647	53.3577	99.0972	91.6413	93.726	75.0436	96.7115
AHTC20125221	7.0278	0.7142	1.2755	0.2275	0.9504	0.7365
AHTC20005643	2.4712	20.7016	9.5955	9.0448	10.8792	6.3208
AHTC20109086	2.4539	11.0185	6.6194	8.648	5.0385	5.484
AHTC20002356	21.7121	32.935	27.5628	27.1524	27.788	44.3191
AHTC20137508	2.0537	0	0	0	0	0
AHTC20070083	2.2176	0.2224	0.3972	0	0.4175	0.2194
AHTC20025507	10.1432	55.0978	37.7388	23.822	41.1534	17.9322
AHTC20093624	16.028	2.0995	3.8122	0.4013	1.8914	1.1045
AHTC20001410	11.5602	22.5621	31.642	29.8127	22.5088	28.53
AHTC20025109	4.273	1.5	1.2439	0	1.1261	0.5285
AHTC20167727	4.0293	0.9275	0.9836	0.9234	0.9139	1.8871
AHTC20006277	143.002	8.7046	2.0663	7.863	4.0533	15.3255
AHTC20015570	34.5983	113.887	83.6776	40.4702	80.8148	55.364
AHTC20062796	1.2094	0	0	0	0	0
AHTC20016852	43.9591	93.5077	126.837	81.4994	18.9374	80.8019
AHTC20108546	5.2008	20.9781	20.3012	22.4824	17.8579	24.5035
AHTC20167617	1.0602	3.0916	6.5938	11.5896	5.0476	3.7307
AHTC20087910	2.927	0	0	0	0	0
AHTC20009437	64.4869	198.703	139.653	89.1468	126.53	109.994
AHTC20196394	1.825	0	0	0	0	0
AHTC20159835	8.0692	2.5058	3.016	2.2214	1.3905	3.6541
AHTC20113356	37.5763	103.476	111.121	65.2772	155.809	70.5553
AHTC20053504	10.472	4.5952	2.4426	2.6142	2.5052	3.2918
AHTC20007699	7.5158	44.3187	22.2468	11.1146	3.3968	3.4415
AHTC20192943	2.2957	0	0	0	0	0
AHTC20104391	15.7824	6.4637	57.5155	39.4194	24.1765	51.8062
AHTC20119404	9.7727	5.2277	4.3766	3.2268	4.4766	4.3511
AHTC20106528	20.6572	5.3838	3.8266	3.5003	1.1548	1.9509
AHTC20015034	22.3336	41.6788	60.0742	60.0599	42.115	56.1818
AHTC20161470	33.9597	5.3003	8.6129	0	4.5011	3
AHTC20118625	23.5785	37.4442	73.0355	123.894	50.5507	87.3199
AHTC20009834	1.7003	6.7586	6.6626	9.3956	5.9307	4.2427
AHTC20201399	9.3368	0.3278	1.7562	0	0.9843	1.2933
AHTC20007500	220.319	103.242	283.338	170.095	653.299	987.525
AHTC20145091	6.4	1.1657	0.7571	0	0.4774	0.4182
AHTC20124412	8.4121	3.0942	3.1025	2.179	2.2414	3.3735
AHTC20004891	89.902	48.9796	30.8252	20.1934	30.1158	18.3644
AHTC20188146	1.9054	0	0	0	0	0
AHTC20007446	0	3.0556	4.5478	3.764	4.8938	6.4973
AHTC20107875	22.4365	34.5126	48.8868	40.3956	84.066	47.4921
AHTC20060426	1.4641	5.3734	11.2659	9.4896	6.0511	6.6257
AHTC20165283	4.9174	12.2653	27.3825	12.4461	24.7256	47.9483
AHTC20039331	6.6496	2.2046	2.432	0.8263	0.6815	0.8955
AHTC20043679	10.4229	4.8595	3.9886	1.1839	1.6363	3.3837
AHTC20109824	12.9531	48.8818	32.485	57.3417	22.7583	48.2194
AHTC20029350	1.1811	4.2072	5.1183	4.8174	3.2501	3.4284
AHTC20011957	8.7572	28.5188	29.7215	20.4779	18.2155	18.546
AHTC20100592	1.1646	4.646	5.6839	2.457	2.302	5.3621
AHTC20033993	75.1963	458.079	198.578	178.473	176.91	113.281
AHTC20002499	18.1876	7.2714	3.8802	2.6555	2.3966	4.3737
AHTC20062665	51.9054	10.8459	15.3921	10.011	13.3802	7.1134
AHTC20099352	0	8.8019	12.9755	11.0384	7.2373	6.4775
AHTC20025566	85.9371	150.902	300.244	342.103	311.769	212.166
AHTC20159604	5.3921	1.3104	1.4303	1.438	1.749	1.2209
AHTC20020184	78.5094	244.265	26.8941	2.3367	128.65	14.5801
AHTC20070874	9.9915	3.7138	1.8425	0.986	0.697	2.6458
AHTC20115526	16.5453	29.1122	30.9159	37.8276	34.0458	34.0097
AHTC20018425	4.9325	20.4129	53.7291	50.6842	23.6433	50.8892
AHTC20083472	2.0814	9.6139	6.0097	0	4.7636	8.3456
AHTC20229044	4.9403	0	0	0	0	0
AHTC20079999	13.0845	4.8409	2.4128	2.6541	3.4653	2.6653
AHTC20144840	5.3072	2.4472	0.7755	0	0	0.0779
AHTC20093588	7.4141	15.776	17.5289	17.1159	10.4247	12.1916
AHTC20137541	1.9374	0	0.2847	0	0	0
AHTC20018999	31.9894	52.342	85.41	259.223	210.589	44.7093
AHTC20034011	153.013	29.9932	23.5084	22.0894	57.2923	41.8614
AHTC20082018	62.585	27.6197	24.4543	50.0448	34.1662	51.1625
AHTC20096791	46.6518	15.7172	12.014	10.5501	3.3505	4.849
AHTC20014488	55.876	7.0482	0.6696	6.6885	0.6755	2.9586
AHTC20001540	9.1732	0.1412	1.5135	0	2.5448	1.5326
AHTC20120695	1.678	13.0694	17.2601	8.2101	46.7099	15.2529
AHTC20146999	3.2453	0	0	0	0	0
AHTC20086151	8.5819	1.3136	2.1116	1.116	1.9067	1.987
AHTC20105337	10.9256	83.9337	102.378	59.7658	67.186	57.4365
AHTC20115988	15.0661	60.8521	5.7696	0	29.5539	5.0393
AHTC20023831	20.9512	152.675	59.1297	32.119	47.2285	48.7075
AHTC20040159	1.5869	31.2578	18.5168	15.1837	8.4805	19.8438
AHTC20105127	26.2965	11.0972	6.3142	13.0151	10.543	10.8499
AHTC20009197	10.6986	45.2552	40.8819	39.0163	42.5128	34.1718
AHTC20080200	34.908	73.84	63.3674	71.4617	44.0991	46.1488
AHTC20224355	1.844	8.3229	9.7034	6.9234	8.6783	15.9641
AHTC20248068	3.5981	0	0	0	0	0
AHTC20028219	21.3108	32.5565	40.9145	28.1207	52.9693	70.1851
AHTC20024859	20.9275	56.4036	70.9823	68.8708	83.6347	54.0552
AHTC20103280	11.8341	51.2477	22.9203	25.7374	7.4136	6.3402
AHTC20005065	38.4008	184.307	80.9201	62.8599	76.9528	61.178
AHTC20132740	3.8053	1.1895	0.9396	1.37	0.2061	0.5415
AHTC20025953	22.2519	44.6987	56.8387	58.6197	53.6484	37.529
AHTC20060757	3.4784	0.9093	1.218	0	1.024	1.0892
AHTC20063659	154.859	10.4753	20.5313	12.4821	35.951	34.355
AHTC20075352	17.62	10.8728	7.6597	3.3099	5.4418	9.7721
AHTC20177645	4.2006	0.9655	1.2541	0.2796	0.3954	0.7793
AHTC20192368	4.3725	0	0	0	0	0
AHTC20042110	2.2677	7.1523	10.1082	12.3638	8.3112	8.3438
AHTC20085151	4.1014	1.0882	0.6728	0	1.5082	0.3303
AHTC20032377	1.9769	10.7254	9.2257	11.0547	4.3813	7.8573
AHTC20087174	79.691	18.9068	12.6056	23.6027	47.0785	58.2725
AHTC20128302	1.2736	4.5826	6.5876	8.4035	5.2864	4.1897
AHTC20015315	42.2317	22.6779	15.8687	20.4881	11.3079	20.3673
AHTC20080159	1.6723	26.9418	12.9189	8.6165	10.7822	6.9285
AHTC20160496	6.3224	3.679	2.639	1.614	1.9922	1.7848
AHTC20104355	3.4924	6.1803	17.6788	22.4744	12.2974	10.6565
AHTC20117454	17.9523	7.2516	8.1994	5.8503	10.7707	6.227
AHTC20073507	23.7215	3.1072	3.4685	3.7616	2.2161	7.0497
AHTC20037818	27.7613	15.1022	9.5373	13.4503	7.7674	11.6053
AHTC20167464	2.1444	0	0	0	0	0
AHTC20116618	20.7672	29.8998	40.6889	32.5781	40.7155	47.7161
AHTC20183600	8.2252	3.2322	3.6561	0	2.5074	2.657
AHTC20080674	2.763	39.4357	30.5816	12.9565	14.2123	14.5618
AHTC20081342	4.2498	25.5934	22.7402	14.8321	18.6348	19.2838
AHTC20029321	103.533	30.3189	29.6815	15.0584	29.3358	33.9019
AHTC20103931	36.8152	15.1236	12.2777	10.7312	12.5582	14.5796
AHTC20002681	10.6994	43.4071	33.7698	33.3139	17.912	24.083
AHTC20021018	20.5008	0.8527	3.655	2.4992	4.8012	1.1776
AHTC20123166	738.136	513.476	72.8788	8.1018	497.961	159.413
AHTC20086503	0	2.4416	2.4672	6.0589	8.7791	5.4508
AHTC20082462	27.0979	61.1895	78.5149	60.7764	41.6373	94.4361
AHTC20081633	27.2681	63.9106	78.443	52.1572	47.8381	64.4497
AHTC20207728	12.0896	6.4418	3.3162	3.7664	4.0965	3.1399
AHTC20006985	1986.16	546.237	821.561	663.128	929.529	672.683
AHTC20004404	25.93	15.8269	15.5087	8.5035	12.5243	14.3466
AHTC20023698	4.685	1.3216	0.6557	0.2807	0.1102	0.5794
AHTC20138433	2.5035	0.5586	0.9644	0.9254	0.3914	1.0286
AHTC20021584	8.1263	37.1971	22.6651	28.111	32.2299	14.1392
AHTC20079535	19.7167	39.0727	38.5476	38.7661	34.0132	32.1194
AHTC20139831	20.4576	4.3089	10.5817	8.3127	3.2349	8.383
AHTC20024355	3.6258	57.2775	49.5613	46.394	288.64	153.255
AHTC20004468	5.4848	0.1107	0.1976	0	0.0831	0.0546
AHTC20008661	0	3.068	3.2644	2.1628	4.3126	2.9621
AHTC20027989	23.3114	39.2247	75.4131	65.4705	56.7015	49.3148
AHTC20158557	0	6.5014	26.7266	30.7111	10.5192	7.6296
AHTC20152875	6.3224	0	0	0	0	0
AHTC20103532	20.9935	10.9051	9.3826	7.5511	7.5141	12.4766
AHTC20076956	23.4589	13.0332	10.8663	11.8317	12.2092	10.2398
AHTC20021219	23.9201	12.5804	11.2344	11.7339	13.1998	2.8408
AHTC20030651	6.0989	44.6813	49.6265	33.3624	53.2866	29.2461
AHTC20079873	2.8377	9.4826	13.5146	6.1029	7.9819	9.2596
AHTC20024101	17.4806	5.6008	39.3599	124.125	65.9965	35.3112
AHTC20087955	5.1633	1.0955	0.667	0.5394	1.1776	0.9333
AHTC20060427	37.1319	69.0001	144.453	110.707	73.1187	106.451
AHTC20028582	30.0373	59.8389	55.4952	57.4141	57.1143	42.1205
AHTC20053465	0	7.307	8.4672	5.5425	10.5796	5.7492
AHTC20053387	166.335	8.7571	12.2888	6.9746	6.2809	5.7461
AHTC20023657	41.1845	62.3465	72.1528	78.0001	68.565	62.0003
AHTC20105146	2.5094	11.2116	10.5484	17.2212	10.0704	14.0221
AHTC20026801	3.6971	9.1613	29.3157	49.3733	26.365	34.8308
AHTC20122429	38.678	6.5278	13.116	16.221	20.8279	10.9468
AHTC20085141	12.5113	1.7208	0.3659	2.9237	0.7382	0.5658
AHTC20170377	6.9133	2.6358	1.9541	2.9786	1.6801	2.4038
AHTC20126143	42.3717	5.558	21.7443	12.5634	15.3992	11.096
AHTC20080876	317.098	443.966	422.356	348.805	351.963	382.445
AHTC20166509	12.0964	9.3911	5.0819	2.0325	7.5676	8.1813
AHTC20015897	220.901	30.3075	29.2469	47.1846	106.606	70.1351
AHTC20114764	5.9417	3.3108	3.7697	1.7404	3.2934	3.1027
AHTC20059945	1.7086	5.9244	6.5198	6.4375	6.9576	6.4746
AHTC20074758	21.6074	9.2783	4.7173	2.5459	6.9656	11.8248
AHTC20042762	2.6997	9.5902	15.1635	15.0605	8.428	12.3539
AHTC20000720	20.5248	5.4038	11.0588	3.7301	10.8185	9.9949
AHTC20043514	20.706	7.5474	4.4069	3.3662	4.7509	10.595
AHTC20062660	45.1962	7.7759	11.4329	7.6069	14.5059	9.7625
AHTC20102075	2.1201	16.5129	8.5154	8.4467	5.5874	5.3915
AHTC20019809	5.3083	25.4601	23.897	20.295	13.8272	26.0769
AHTC20003025	2.0919	11.2447	10.1441	14.0735	13.2659	12.3374
AHTC20079615	22.1283	16.5563	10.8422	6.6906	6.8083	8.5632
AHTC20017851	1.3771	4.8344	7.6532	8.3308	10.5583	10.8384
AHTC20001220	245.85	271.04	126.448	194.423	344.284	316.617
AHTC20084186	4.516	9.9442	28.2495	23.0946	19.5296	17.4154
AHTC20203598	2.1409	0	0	0	0	0
AHTC20090571	4.623	26.7181	37.4239	26.2607	14.7467	15.96
AHTC20085204	8.8845	3.4249	2.668	2.693	2.1336	1.869
AHTC20191590	44.3916	1.1063	5.7866	3.2728	0.356	2.4165
AHTC20210764	3.0522	0	0	0	0	0
AHTC20167096	0	3.5005	3.4917	1.8033	4.2774	2.8285
AHTC20075841	5.4656	0	0	0	0	0
AHTC20111611	11.7875	5.6426	4.1991	3.4754	4.6598	4.4529
AHTC20101162	9.5884	45.7562	31.0446	32.9408	30.9557	32.2697
AHTC20099798	2.2071	21.1855	19.6756	11.1846	6.8467	7.6031
AHTC20033341	220.014	30.665	40.9624	65.6689	122.463	120.998
AHTC20016739	5.5608	14.2777	21.6823	16.524	11.1731	9.1508
AHTC20074772	10.9903	6.3264	1.3892	2.7093	4.2045	3.3761
AHTC20146848	2.0659	0	0	0	0	0
AHTC20003243	5.5588	25.8398	16.5643	21.1779	8.3312	12.216
AHTC20012754	5.0267	27.332	11.9041	20.0424	45.7906	21.5693
AHTC20035037	11.4332	31.8109	24.1241	22.5871	27.0275	25.2344
AHTC20079750	0	9.3073	5.5943	20.0717	6.3156	10.2406
AHTC20070688	6.8477	1.2242	0.8944	0.6382	0.5849	1.4272
AHTC20085221	7.0764	3.0034	3.1366	2.9515	2.828	3.6155
AHTC20053227	25.4466	9.2045	6.7914	4.9418	6.6837	6.3112
AHTC20167130	59.6678	2.4498	0.2735	0.4553	1.3794	2.1146
AHTC20157599	7.9235	1.9613	1.6453	2.3858	3.7035	4.4558
AHTC20030464	261.865	173.506	118.985	146.669	199.611	301.111
AHTC20218298	15.7773	7.1579	2.2005	7.2523	2.2904	2.4308
AHTC20166497	2.1296	10.3963	6.2067	8.1499	3.3982	4.1483
AHTC20102378	4.4395	7.833	12.6126	14.3778	18.6167	25.1822
AHTC20029672	10.8261	31.0545	25.1394	23.0939	24.9652	18.0505
AHTC20030202	18.1958	114.282	66.8702	45.0019	47.7862	38.4242
AHTC20038982	0	21.6224	25.924	37.4613	32.7163	14.2196
AHTC20022061	4.5904	12.844	10.1154	10.056	8.2193	8.5557
AHTC20083533	2.1732	15.1062	8.1372	4.7836	7.7273	20.874
AHTC20001560	0	5.6766	9.765	4.5307	6.2804	3.9493
AHTC20114368	7.2018	0	2.1849	0	0.1531	0.4022
AHTC20004180	97.566	60.2842	34.6677	25.8631	13.2297	9.6202
AHTC20024188	70.2604	366.787	509.588	714.251	343.567	198.712
AHTC20086534	19.4833	5.3319	4.1047	3.6316	1.9324	2.5391
AHTC20129513	3.7203	0	0	0	0	0
AHTC20007083	92.0116	9.0064	1.0967	1.4998	4.8406	2.9278
AHTC20004434	52.5352	26.3305	16.7813	21.5801	12.8776	28.9913
AHTC20177561	6.1807	1.2054	1.3156	2.5174	1.3574	0.7927
AHTC20015594	60.6349	130.283	150.573	93.8584	137.798	121.176
AHTC20054334	90.2935	0	0	0	0	0
AHTC20185661	13.1336	0.974	1.6672	0	0.1219	1.0409
AHTC20119760	16.2444	83.0686	65.8605	76.3166	79.9769	37.2065
AHTC20056148	13.4296	3.8394	1.1163	0	2.3461	2.0258
AHTC20033770	2.6745	11.2888	9.3823	10.0414	12.8384	10.1435
AHTC20048688	24.6097	2.7357	1.8001	2.7981	3.4051	4.8292
AHTC20168271	1.2799	0	0	0	0	0
AHTC20033756	207.458	64.5542	84.6036	89.571	171.193	167.96
AHTC20006560	18.9847	6.3471	8.7597	3.171	4.6568	7.1861
AHTC20089618	2.2884	10.4721	6.9177	8.4091	5.331	9.9057
AHTC20007505	72.3795	308.722	276.683	279.669	271.707	220.243
AHTC20089090	2.7615	0	0	0	0	0
AHTC20169839	8.8513	0	0	0	0	0
AHTC20108929	1.845	18.7063	11.3776	8.6609	5.9822	5.9268
AHTC20004259	26.1247	76.9009	113.276	92.534	78.2128	56.1253
AHTC20000223	9.4495	18.7163	21.8095	14.5431	15.9361	16.4363
AHTC20069884	1.2054	3.8538	3.7789	16.6588	7.2614	5.4415
AHTC20058909	9.3268	24.3955	49.1603	24.5429	60.7281	74.8861
AHTC20029517	36.5688	176.148	119.686	66.9227	116.773	88.8593
AHTC20083093	554.428	113.863	59.2623	103.633	118.632	136.001
AHTC20160619	49.3907	5.5872	0.2414	7.6941	16.5754	15.6456
AHTC20163489	2.8863	0	0	0	0	0
AHTC20085020	34.2195	57.0964	71.733	63.4535	28.6452	62.3557
AHTC20041531	143.978	34.9972	42.6056	46.4765	47.2497	43.3445
AHTC20042828	14.2763	44.7467	65.7461	26.5341	41.7455	27.779
AHTC20031874	7.1767	1.3996	0.3125	0.4459	0.2627	0.1726
AHTC20147506	6.6702	2.8185	3.7616	3.2365	2.5113	2.7192
AHTC20077114	11.3529	22.8233	27.4683	30.4499	25.8757	25.8854
AHTC20021980	305.661	68.4071	56.1673	69.7895	129.652	129.392
AHTC20223572	4.2317	0	0	0	0	0
AHTC20021016	4.7875	1.0748	1.9196	0.4358	1.5772	1.3976
AHTC20217660	7.5977	0	0	0	0	0
AHTC20043285	12.3958	3.8811	4.6211	1.4987	5.2094	5.8007
AHTC20092597	5.9009	11.3024	15.1903	14.5233	9.2515	18.3459
AHTC20093523	4.0036	22.4114	16.4688	9.4512	6.3737	7.3817
AHTC20084786	16.9258	8.6112	7.6578	2.9034	2.3166	6.0523
AHTC20043676	6.1753	0.4014	1.6132	0.8953	1.959	0.198
AHTC20006680	6.5083	2.1809	0.8347	1.5881	1.0136	0.6147
AHTC20009052	0	4.3291	3.8115	3.108	3.479	1.7443
AHTC20118754	36.589	5.4305	12.3346	3.9867	10.9014	12.1114
AHTC20041740	2.8553	17.0985	22.5087	62.2678	23.3494	7.8518
AHTC20080405	4.7399	34.7256	30.0411	9.1038	18.3984	10.9723
AHTC20060778	2.8828	0	0	0	0	0
AHTC20110395	24.6146	5.0187	7.7943	1.3903	2.1296	2.1525
AHTC20012956	3.078	18.69	19.4285	7.1637	8.2764	11.883
AHTC20106538	1.2555	6.8866	15.7433	11.2329	8.0653	14.8092
AHTC20031203	113.461	94.1015	157.354	155.534	219.852	149.062
AHTC20035131	99.0773	83.3756	168.78	143.59	251.668	138.688
AHTC20100945	2.6399	17.2396	21.2367	9.3346	11.7148	9.5448
AHTC20119270	12.6799	6.2663	7.043	3.2354	3.9744	3.1973
AHTC20084882	0	4.6251	18.2105	19.4229	13.0999	11.8208
AHTC20008279	2.9297	0.4675	0.4175	0.0496	0.8774	0.538
AHTC20133910	1.5029	5.5486	7.0669	5.2451	4.3705	5.5183
AHTC20045058	3.6265	0	0	0	0	0
AHTC20060555	99.0733	12.7059	18.5548	40.8277	38.3801	37.6503
AHTC20087010	6.9785	2.0623	1.0603	2.628	2.1113	2.4042
AHTC20125826	8.9688	1.6398	1.3807	2.627	0.8442	0.6008
AHTC20037297	10.1626	15.3922	22.9946	28.3679	21.2214	17.7024
AHTC20036438	8.0466	1.8308	2.5692	1.8331	2.2581	2.5801
AHTC20185814	2.6033	0	0	0	0	0
AHTC20204007	2.2678	0	0	0	0	0
AHTC20077504	188.791	38.3485	116.201	84.1622	100.581	69.0296
AHTC20029666	25.5189	110.099	70.348	102.283	38.918	36.2282
AHTC20000653	4.8365	15.0349	17.171	14.1088	14.6276	13.4187
AHTC20143474	11.3876	1.8171	2.5354	0.7236	2.0463	3.2488
AHTC20003161	151.616	23.4088	18.5938	24.0606	44.4902	24.0639
AHTC20053627	251.601	38.8753	22.7882	20.4698	34.4104	50.5535
AHTC20082969	73.0678	7.7333	3.9573	5.7578	0.3262	3.6
AHTC20039084	9.5878	18.414	44.431	21.6783	44.7686	33.8028
AHTC20019339	20.0333	12.2956	9.4408	9.2986	10.6974	6.1211
AHTC20190617	2.5563	0	0	0	0	0
AHTC20007061	48.2564	159.06	346.98	218.951	460.057	304.314
AHTC20004233	9.4146	50.7936	61.6882	54.4142	56.9963	63.7339
AHTC20032418	9.7236	3.6393	2.8017	0.5597	3.2975	1.8569
AHTC20233586	9.9577	0.4855	0.8671	0	0	1.4368
AHTC20005038	20.6117	56.1565	55.7202	45.5193	40.4833	35.2928
AHTC20032154	163.561	42.2278	124.949	262.132	67.3085	82.8449
AHTC20015564	9.8644	4.0946	3.4476	3.9506	3.5131	4.5007
AHTC20025233	91.2238	172.738	42.305	37.566	50.4752	8.979
AHTC20022605	22.8148	63.2196	60.76	56.11	59.7101	45.1719
AHTC20043309	5.1818	17.0802	26.3026	17.0823	23.9784	30.0981
AHTC20030404	0	6.0774	9.7689	7.1813	3.5671	5.45
AHTC20135085	1.4777	3.9337	9.477	8.979	7.0586	5.9912
AHTC20021606	6.2994	26.1191	27.7073	24.0825	20.8794	11.6861
AHTC20027716	52.812	72.2708	97.2712	83.8794	99.807	121.964
AHTC20094095	15.9884	5.2076	11.3031	3.5485	5.2671	4.0668
AHTC20016527	118.16	163.933	304.539	403.29	448.875	227.583
AHTC20086462	7.2845	0.4825	0.6463	2.6131	1.0867	2.1418
AHTC20138274	3.8907	0	0	0	0	0
AHTC20032878	3.0281	15.1272	22.4537	44.1547	9.822	15.5272
AHTC20179209	2.3424	0	0	0	0	0
AHTC20083106	52.8485	11.0972	19.5656	14.1414	10.4674	5.8944
AHTC20212842	7.2122	0	0	0	0	0
AHTC20193817	1.7173	0	0	0	0	0
AHTC20177043	37.2432	7.2162	10.9929	10.0072	4.4615	12.5619
AHTC20040257	38.8426	151.288	85.1286	91.6136	109.729	64.092
AHTC20138632	15.9688	3.4703	0.4768	0	0	0.6583
AHTC20197254	4.7365	0	0	0	0	0
AHTC20084696	5.7118	3.1549	2.786	2.0325	1.5527	1.4523
AHTC20102874	18.7837	5.574	8.5785	2.2669	3.5614	2.4568
AHTC20089101	66.1332	49.5699	40.7862	13.3752	28.9446	39.1596
AHTC20088460	10.388	3.7761	6.407	3.6434	3.1994	2.2882
AHTC20212668	8.5552	0.4332	1.0315	0	0.6504	0.7122
AHTC20103620	7.7549	14.081	16.2071	2.0436	30.4218	23.1504
AHTC20184467	2.8743	0.0742	0	0	0.3342	0.3659
AHTC20179327	9.7302	0.2755	0.492	0	0.4136	1.9021
AHTC20156070	39.9214	14.9675	13.6647	4.3688	12.1156	15.5895
AHTC20032921	4.9459	24.5217	13.8436	8.0815	9.8185	9.9538
AHTC20005517	78.5105	124.112	161.565	179.758	455.023	306.238
AHTC20156405	9.816	2.426	1.7243	1.1987	2.193	2.0512
AHTC20006901	14.1809	0.4129	0.2107	2.3301	19.7051	20.8879
AHTC20155460	37.8932	25.1096	9.7492	5.9394	7.1243	17.0652
AHTC20011243	9.3747	16.808	26.9994	12.7999	13.6038	14.987
AHTC20101007	4.6337	30.9559	56.2512	42.462	76.5115	53.8686
AHTC20053399	24.6908	16.7487	11.0067	12.35	9.9249	8.5305
AHTC20083993	7.9974	2.1651	3.4844	2.6225	1.7326	2.4174
AHTC20087169	79.7042	3.912	1.9131	0.3561	1.8181	3.8589
AHTC20172709	10.6953	4.2077	0	0	0.972	1.1175
AHTC20216307	7.8253	0	0	0	0	0
AHTC20205733	4.9867	0	0	0	0	0
AHTC20024667	283.177	82.1165	54.6186	32.7761	22.1794	35.8465
AHTC20104367	107.627	20.6022	31.3669	13.8442	9.7197	5.1085
AHTC20142240	2.7456	0	0	0	0	0
AHTC20178930	3.7451	1.7698	1.7215	0.886	1.2812	1.1223
AHTC20148743	23.8562	49.6019	48.9253	57.9103	31.2157	14.8623
AHTC20019840	198.101	98.2042	97.3937	92.2232	32.4289	90.5172
AHTC20060353	37.6421	9.499	10.5562	3.9004	14.8173	10.8278
AHTC20119610	1.6126	17.2972	13.1296	7.314	13.7532	15.1239
AHTC20020678	90.2992	18.9847	11.6652	15.814	26.3478	16.9234
AHTC20003941	11.718	5.6011	3.6898	0.5265	2.7574	3.3513
AHTC20063880	21.0218	4.3695	1.7342	5.0526	0.972	1.5964
AHTC20166984	15.5737	2.1447	2.7916	4.609	1.2007	2.3307
AHTC20109652	19.8376	99.5401	47.408	29.3487	14.3598	32.2683
AHTC20009724	2.8307	8.5038	48.8058	50.0428	34.8618	30.915
AHTC20080502	1.7127	24.4104	14.5503	6.0719	6.5901	6.1682
AHTC20108890	7.3879	18.4538	20.7105	13.2675	12.5904	21.0941
AHTC20190871	3.5748	0	0	0	0	0
AHTC20106496	4.0233	18.9906	18.4927	7.8438	10.3884	12.8027
AHTC20137692	7.3983	0	0	0	0	0
AHTC20053096	42.4394	3.2924	4.8696	13.439	10.8912	8.018
AHTC20084336	48.3871	24.8297	20.5482	17.6041	20.8895	15.4912
AHTC20017097	31.8647	119.628	122.09	222.575	73.7501	58.1191
AHTC20024643	4.1041	1.2902	0.096	0	0.1211	0.053
AHTC20091271	25.6843	177.295	110.53	48.9797	110.717	174.693
AHTC20057680	5.6405	1.2693	0.34	0.5661	2.0011	2.0033
AHTC20203363	4.516	0	0	0	0	0
AHTC20026297	1174.96	778.921	1538.77	3071.99	4171.56	2157.67
AHTC20033474	13.9344	6.2581	5.4859	1.7925	6.2068	5.0405
AHTC20091275	5.6304	1.5987	1.0383	2.0835	0.8183	0.1434
AHTC20117232	48.4766	30.7682	0.1696	0	12.2625	1.3115
AHTC20002968	52.7386	104.654	144.682	125.049	129.589	122.198
AHTC20123427	205.195	24.9046	9.5501	13.3713	15.7825	17.5944
AHTC20026969	13.0237	2.7516	5.6705	0.4046	0.4767	3.3407
AHTC20127688	17.2368	6.8481	6.9369	3.3214	4.911	5.9487
AHTC20136166	12.7162	8.6995	7.8472	6.6254	7.7406	8.7839
AHTC20074480	2.5289	5.4006	12.4864	30.6397	13.3299	33.7892
AHTC20042450	8.6406	19.9749	66.5612	82.2558	30.8254	47.0713
AHTC20013132	2.8146	20.1441	17.9888	27.3524	14.1	10.6287
AHTC20004196	7.9782	17.5706	19.5838	11.0269	10.9429	14.2482
AHTC20109431	0	18.9868	12.8044	2.7107	12.4207	9.0927
AHTC20169212	3.2783	9.5354	12.4791	15.5032	11.6019	7.9466
AHTC20015789	16.3451	7.4763	7.5991	4.415	8.6702	6.0559
AHTC20088121	9.507	1.3666	0.4496	0.6416	3.9419	17.0993
AHTC20045553	7.903	0.6165	0.4129	0	0	1.5204
AHTC20024542	603.29	1832.77	2044.54	783.314	2585.58	1898.41
AHTC20080885	47.6195	13.7338	6.5363	5.8421	5.3769	6.9097
AHTC20124350	7.9636	2.2915	4.0926	0.584	2.8385	3.7297
AHTC20020547	2.3643	6.0951	18.7609	50.7343	14.0197	22.1312
AHTC20000956	10.5627	4.3417	33.6366	68.7097	40.9637	35.3043
AHTC20003119	3.1297	7.0426	10.8173	7.5387	12.9537	9.1008
AHTC20057732	22.5306	2.8247	0	0	0	0.3278
AHTC20156116	1.6619	0.0634	0	0	0.238	0
AHTC20027374	4.9551	13.7609	13.3525	8.8058	11.449	13.3981
AHTC20120281	0	2.5135	5.665	12.2784	8.4467	5.3132
AHTC20091151	0	3.0735	2.4063	2.9777	2.0862	1.6198
AHTC20074505	5.7726	2.3642	1.2064	0	0.7607	1.8879
AHTC20082775	12.6669	3.6828	2.497	0	0.768	0.6728
AHTC20130851	4.514	2.1243	0.8716	0.4024	1.5948	0.5664
AHTC20179024	35.4776	18.4272	4.2558	7.6925	2.8622	4.231
AHTC20088863	9.6457	6.7032	5.7123	4.027	4.0547	6.8013
AHTC20004349	1.013	7.8347	10.321	13.7014	14.2667	11.8395
AHTC20083902	8.9567	3.0633	3.2517	2.2464	1.8224	1.9385
AHTC20065139	1.2494	0	0	0	0	0
AHTC20034585	30.7796	18.6189	16.6268	3.4034	8.0202	15.6567
AHTC20080315	2.114	0	0	0	0	0
AHTC20104957	3.2133	6.6656	7.784	5.5539	5.8126	7.2328
AHTC20003026	7.9636	15.009	22.7138	27.5215	16.3429	19.5525
AHTC20099810	0	14.9707	8.3205	4.0023	6.6807	6.093
AHTC20187180	3.2338	0.2433	1.1224	1.2141	0.9436	0.8399
AHTC20034780	3.1546	7.654	18.9056	20.13	23.9631	11.8877
AHTC20189929	2.4409	0	0	0	0	0
AHTC20085228	11.0566	3.3751	3.532	2.9233	1.3065	2.0288
AHTC20003156	197.725	34.8322	25.6465	31.3798	29.1375	26.7372
AHTC20137712	1.2115	28.4407	20.8879	20.6617	7.4831	12.3889
AHTC20024289	72.9134	199.306	245.527	125.978	200.905	146.018
AHTC20104341	7.8873	3.0764	1.6026	0	0.7699	1.2645
AHTC20058108	14.462	7.0464	4.1318	4.3274	1.3066	3.3498
AHTC20143283	2.3987	0.3509	0.1253	0	0	0
AHTC20034601	3.9464	8.906	15.9063	18.6	21.792	21.3126
AHTC20000148	21.1955	39.295	65.2264	51.8421	94.0672	62.989
AHTC20089137	10.3676	3.867	4.4689	4.4205	2.6469	3.3658
AHTC20117722	2.2295	0	0	0	0	0
AHTC20001373	0	12.9467	12.5969	25.2399	9.8648	9.1496
AHTC20080840	34.6926	108.95	135.211	57.8839	92.7902	57.9578
AHTC20007596	9.7318	57.4468	44.3998	55.4226	50.5705	74.7722
AHTC20155370	1.5074	12.7331	17.0561	21.8104	14.4321	16.4756
AHTC20170918	2.0849	6.8199	19.459	48.3291	14.7357	23.136
AHTC20080146	1.8984	0	0	0	0	0
AHTC20109564	207.339	98.0759	407.345	155.491	174.422	260.674
AHTC20239394	3.0441	0	0	0	0	0
AHTC20050894	1.8462	6.0308	10.2084	5.6492	3.4464	4.1288
AHTC20137458	44.5772	2.6738	7.1631	16.1396	15.7417	26.6531
AHTC20091527	15.6609	0	0	0	0	0
AHTC20110353	7.753	18.4278	35.8238	78.8486	35.6507	52.0173
AHTC20099470	240.348	49.9951	17.649	32.6532	27.2475	14.9906
AHTC20067708	12.1554	6.1296	6.9474	4.9946	4.115	5.7558
AHTC20179341	12.9446	4.9126	0.4113	0	3.9186	1.2115
AHTC20148995	2.6583	0.6913	0.2701	0	0.4541	0.2557
AHTC20040599	13.2469	24.0439	1.5337	1.3468	6.1492	2.867
AHTC20023519	19.0364	7.8744	10.0728	5.7631	7.9089	7.1379
AHTC20094586	21.5261	6.3413	6.0167	5.4714	6.3476	3.6489
AHTC20139836	1.6317	0	0	0	0	0
AHTC20188238	13.1543	5.3809	4.8925	2.9298	1.3221	4.6324
AHTC20020382	38.9722	56.1867	52.4449	46.7957	66.922	78.3872
AHTC20123601	3.5262	6.1106	1.007	1.0026	1.9295	1.6557
AHTC20173303	27.8225	10.6273	0.6779	4.5142	6.7436	9.6097
AHTC20101414	1.3055	6.9507	7.8441	10.0255	3.7847	4.2194
AHTC20127786	10.1198	4.5032	1.3405	3.0287	1.033	1.1105
AHTC20166210	14.3296	51.6579	54.6832	55.4737	56.9384	24.143
AHTC20002815	51.1636	223.05	186.855	153.742	97.3375	88.3101
AHTC20006208	40.6859	99.7805	106.042	64.6796	78.0053	70.2827
AHTC20020241	4.834	15.4337	14.7621	8.8084	15.0463	10.0294
AHTC20100880	3.9598	23.253	18.9396	7.8801	11.8555	18.8544
AHTC20139703	2.1259	0	0.0757	0	0.3183	0.1673
AHTC20216543	10.4372	0.119	0	0	0	0.1173
AHTC20040709	1.3861	7.8202	15.2084	20.1523	12.5247	22.2855
AHTC20010893	7.8678	15.1045	19.9115	14.2985	2.4839	3.5476
AHTC20042258	3.7243	16.6691	20.8853	7.0343	11.8327	11.6428
AHTC20156409	1.3468	4.9248	4.3979	8.2422	4.3381	6.024
AHTC20202683	3.9948	0.3506	1.1629	1.4041	0.6392	0.6423
AHTC20231827	3.7372	8.8038	16.3403	37.1762	9.4605	11.7496
AHTC20025477	57.8503	11.5414	3.1507	49.7616	102.135	315.477
AHTC20098922	6.2734	18.0652	22.2012	15.3747	2.8739	14.129
AHTC20023856	5.0843	0.9127	0.2717	0.0646	1.6749	0.1
AHTC20147374	1.3539	0	0	0	0	0
AHTC20085454	89.0506	72.727	64.1734	106.354	39.4297	74.9989
AHTC20001395	212.875	67.0175	87.1458	58.3554	65.6841	92.3051
AHTC20125290	1.7535	6.9584	5.6762	5.8831	3.6669	3.8941
AHTC20145736	10.5373	6.9666	2.8078	0	1.1571	1.0339
AHTC20003901	12.6835	2.9418	1.207	4.6101	1.731	2.0392
AHTC20167576	4.1207	12.1029	22.0896	22.1821	12.127	12.2718
AHTC20006950	246	74.2823	115.662	109.513	78.6673	89.8017
AHTC20005920	10.5607	39.4292	41.3829	29.0764	77.9542	32.8515
AHTC20003934	5.1899	21.7755	14.8767	18.6451	14.0526	9.6631
AHTC20231512	3.6595	0	0	0	0	0
AHTC20129866	4.3373	0.141	1.3849	0.1797	0.2117	0.9735
AHTC20000291	33.6022	91.3463	75.0071	74.5988	67.9779	51.7946
AHTC20056309	24.1848	11.2622	7.7363	1.288	1.9512	5.2699
AHTC20056772	19.0471	7.3747	8.1955	4.5945	1.8455	3.8799
AHTC20085462	6.0644	1.8031	0.7532	0	0.393	0.3156
AHTC20032754	4.623	18.2079	14.7575	14.0603	18.5727	20.6944
AHTC20018355	17.4653	0.4627	0.0517	0	0.1303	0.1141
AHTC20135855	2.6011	0	0	0	0	0
AHTC20105351	3.3083	26.9526	52.0512	44.7828	14.3534	44.1501
AHTC20107792	235.694	42.035	35.0854	26.9177	17.2854	11.0956
AHTC20171995	10.9235	1.1039	0.5188	0	1.0905	1.0889
AHTC20032186	4.0103	12.2554	11.8421	6.7275	12.5507	10.4154
AHTC20008755	25.6696	111.129	85.8066	38.2918	69.7138	55.5568
AHTC20077309	12.4336	2.5944	4.1567	0.4376	3.2081	2.2582
AHTC20042201	269.421	55.2791	77.2035	149.516	201.108	114.942
AHTC20011371	1.0999	5.0102	5.1308	3.5144	4.6586	3.7634
AHTC20006233	172.204	134.445	127.444	130.54	66.133	134.062
AHTC20046282	1.874	0.3289	0	0	0.535	0.2163
AHTC20003165	230.509	53.7787	123.349	69.028	130.29	105.587
AHTC20040301	0	5.9617	4.9511	4.6722	5.6394	3.9402
AHTC20065717	1.0058	17.9756	4.658	4.2439	4.639	5.0663
AHTC20006284	2.4477	12.8887	18.5088	19.3467	20.3547	11.6259
AHTC20158690	48.0499	21.4017	8.6357	5.1515	5.8318	24.7085
AHTC20103402	8.9933	16.6161	35.6119	21.0861	43.1409	46.1678
AHTC20037599	3.6576	15.2151	11.9819	9.8172	9.9286	6.3962
AHTC20025118	14.5626	6.3902	34.0604	68.7076	52.6213	38.0184
AHTC20027472	63.5211	23.2533	13.6925	9.1226	10.2152	5.7095
AHTC20146208	11.9612	2.8993	2.6783	1.5288	4.1281	1.6765
AHTC20117427	11.8536	18.8445	57.2618	56.4492	27.4627	40.7111
AHTC20024398	187.978	462.257	356.743	604.625	260.076	217.886
AHTC20185029	5.0394	0	0	0	0	0
AHTC20023277	12.022	112.819	143.036	73.1023	64.7337	84.327
AHTC20156668	0	4.9997	4.134	2.2712	2.8151	1.507
AHTC20026919	1.0347	14.1162	48.2119	47.7066	22.5588	8.7132
AHTC20067558	6.1585	3.8054	3.4229	2.8288	2.3394	2.0945
AHTC20002679	4.0489	16.1875	15.7777	16.9176	15.7096	14.5077
AHTC20144386	5.1605	2.0183	1.8024	1.0664	1.1087	1.1654
AHTC20009847	16.028	2.3094	3.6559	6.2203	3.6252	6.006
AHTC20104806	11.0641	4.3695	3.8297	0	1.5795	2.3148
AHTC20010054	22.5656	10.3625	13.9835	10.2707	11.4101	10.2221
AHTC20001978	2.1589	18.1227	18.7583	22.5693	18.9241	23.4027
AHTC20105636	8.6633	29.6458	43.0004	25.5736	24.7786	13.6046
AHTC20124299	1.1687	3.8057	3.736	3.6115	3.3637	2.5294
AHTC20105159	12.3939	47.5871	38.3675	27.7218	25.5185	20.4758
AHTC20009290	3.194	17.116	14.8675	6.9006	12.8817	8.7981
AHTC20042796	124.996	34.219	24.3676	63.446	68.6437	54.9201
AHTC20110776	7.9158	27.3671	44.6481	32.5942	14.461	29.3843
AHTC20024870	7.9055	27.8757	70.3648	44.127	68.0845	41.5525
AHTC20005323	54.9534	29.8151	63.4324	43.1797	83.7266	87.5177
AHTC20212389	3.4215	0	0	0	0	0
AHTC20152408	5.1082	0	0	0	0	0
AHTC20081474	19.1199	60.4311	117.362	96.4478	75.5847	186.129
AHTC20059862	8.5323	1.6096	2.6248	0.981	2.6795	1.3807
AHTC20015107	4.4027	0.2307	0.515	0.4409	0.1732	0.2844
AHTC20179482	2.5004	10.3866	16.0685	6.7112	10.6532	24.3881
AHTC20201017	1.6572	0.2567	0	0	0.1927	0.0844
AHTC20079299	3.0321	29.9873	36.1011	16.9548	7.2994	7.7738
AHTC20077621	234.14	102.456	22.8553	13.9107	5.0952	20.9718
AHTC20168182	4.0777	9.6079	14.3115	7.8072	12.2652	8.0964
AHTC20116243	8.4113	2.3849	3.9553	0	3.0694	2.1285
AHTC20093717	1.9491	0	0	0	0	0
AHTC20174238	26.8146	1.6342	0.5838	0	0.3272	0.5374
AHTC20004824	31.6975	210.513	145.063	90.5262	156.249	202.666
AHTC20005593	131.946	256.811	161.303	105.983	89.6678	73.5119
AHTC20085511	1.7496	7.8169	7.6661	6.3147	4.1569	4.4522
AHTC20171272	13.5091	1.729	5.1834	5.1147	4.4504	2.802
AHTC20098381	13.435	1.6472	1.2387	3.8668	1.1065	5.73
AHTC20011227	288.011	136.444	127.117	39.2369	127.011	171.387
AHTC20160542	14.2544	38.8402	38.1955	37.6526	21.6457	31.0272
AHTC20005905	3.334	19.1605	12.4746	8.8405	6.9443	6.7969
AHTC20015676	199.757	278.639	257.553	262.209	374.178	260.165
AHTC20178641	1.9282	0	0	0	0	0
AHTC20007049	54.1327	19.3336	22.7912	16.1636	26.8651	26.541
AHTC20009344	6.9921	31.1698	25.7176	23.4146	23.4529	35.0809
AHTC20067192	11.4858	1.3393	4.6582	4.8058	5.1862	4.5198
AHTC20108162	7.6084	37.2601	24.7161	14.5497	14.6561	20.7659
AHTC20068108	4.4691	1.4163	1.654	8.469	1.3905	0.8598
AHTC20144992	5.8903	12.9933	14.1608	10.6824	10.1218	14.2643
AHTC20147545	10.5947	23.5395	31.3212	53.0195	28.0104	22.1756
AHTC20014011	0	10.6714	10.1306	14.1502	7.8672	3.6038
AHTC20195998	6.082	2.6121	2.434	0	1.7905	1.3443
AHTC20159250	6.259	3.5467	1.6608	0.4134	0.9092	2.3039
AHTC20069683	12.8437	2.7161	1.0915	0	1.5293	0.6698
AHTC20089478	2.1007	9.517	8.3207	9.7148	7.4815	13.0252
AHTC20102959	35.2119	58.1694	141.552	91.886	94.9832	100.775
AHTC20004606	80.6217	51.2184	25.9845	18.7376	15.5593	20.9541
AHTC20145646	106.632	65.0687	10.2829	26.5526	20.9946	67.4323
AHTC20032610	37.3084	7.0257	6.0372	15.4566	22.1928	6.9305
AHTC20103390	280.631	31.3647	69.369	241.469	150.371	99.3114
AHTC20003795	2.8685	0	0	0	0	0
AHTC20007506	2.4099	20.8629	19.303	15.5542	5.8668	6.4004
AHTC20104450	24.4174	7.4236	9.4998	7.5583	7.5268	9.2104
AHTC20110954	2.6518	0.9435	0.7302	0.1603	0.1417	0.7446
AHTC20033956	1.2356	12.6181	7.6588	18.2151	9.325	4.7649
AHTC20166123	8.4193	29.0208	17.364	19.4511	12.992	18.7014
AHTC20030538	74.5249	31.98	24.9655	39.8983	336.046	202.814
AHTC20060591	140.901	9.5783	21.6404	68.1089	85.428	58.014
AHTC20118115	58.8787	13.1749	19.7106	5.9961	27.3608	19.2413
AHTC20166618	2.8272	8.5887	26.7591	21.2816	11.8929	12.9909
AHTC20211496	3.9678	0.9375	0	0.8534	0.4022	1.0569
AHTC20013075	15.475	69.9815	34.6845	23.0388	34.3545	24.1488
AHTC20001957	15.8994	1.3613	1.5196	4.3911	2.044	1.0911
AHTC20251728	2.5238	0	0	0	0	0
AHTC20075797	49.9	26.4582	14.3161	7.308	12.6226	14.2713
AHTC20155962	6.7002	1.5474	0.9212	0	1.0843	1.3229
AHTC20006965	110.182	11.2814	20.3646	28.5982	45.1906	53.4963
AHTC20098882	1.9755	13.478	18.7781	12.2579	17.2981	21.2395
AHTC20022120	0	7.5119	7.9279	11.0412	12.4968	5.4734
AHTC20026189	3.4043	10.9712	10.7596	8.426	7.6115	10.7259
AHTC20041544	10.213	2.7279	2.03	3.0624	3.6571	3.3957
AHTC20066119	12.2454	5.8406	6.6761	1.4141	2.017	2.8807
AHTC20178505	2.0891	0	0	0	0	0
AHTC20228587	0	6.0935	12.2954	7.9429	3.981	8.1216
AHTC20048832	16.7837	1.2343	2.131	1.4681	6.3013	6.088
AHTC20075153	30.1627	1.9696	0.9146	1.6063	1.0055	1.4766
AHTC20015262	2.9504	6.646	12.4094	19.248	9.1365	7.9182
AHTC20103525	85.2621	23.7401	24.1325	14.5432	14.0643	19.4357
AHTC20069987	35.3252	10.8799	13.8947	7.5286	7.5533	7.2704
AHTC20199381	2.8553	0	0	0	0	0
AHTC20193070	0	3.0062	7.7315	3.601	5.236	3.0841
AHTC20035445	76.7981	5.2548	23.8711	41.1972	37.7353	11.0434
AHTC20025226	3.7171	0.4078	0.4552	0	21.8119	20.8162
AHTC20002593	5.7963	25.0157	16.8346	17.96	17.4326	15.7034
AHTC20080800	6.928	3.4484	3.4847	0.7517	3.2021	1.7008
AHTC20028833	56.4999	102.799	172.966	227.143	122.713	132.607
AHTC20080867	14.2364	3.6215	4.3659	3.1151	7.2048	5.8944
AHTC20178562	11.0141	0	0	0	0	0
AHTC20082148	19.1076	51.9102	50.6504	46.5095	43.785	55.3422
AHTC20046755	13.7378	0.9157	1.908	1.8476	2.4061	1.8065
AHTC20018027	26.3986	8.9556	8.6929	4.0936	4.3848	5.3774
AHTC20014711	79.8239	213.113	98.0609	58.759	102.21	37.1103
AHTC20102925	5.9166	0	0	0	0	0
AHTC20057544	9.9831	26.3858	26.8379	21.6804	21.8741	16.2802
AHTC20087507	0	1.7932	4.77	2.1636	3.2367	5.6455
AHTC20008854	284.463	92.4664	42.3869	92.9822	87.7589	80.4326
AHTC20108281	122.762	34.8274	68.6929	35.1674	33.82	34.8036
AHTC20104565	216.969	158.586	184.316	298.31	172.218	319.927
AHTC20062599	40.701	0.8626	0.3172	0	0.6856	0.7508
AHTC20249592	5.6378	0	0	0	0	0
AHTC20059946	6.9003	20.738	21.1258	14.5181	13.443	14.3543
AHTC20083837	10.6826	3.4599	1.495	0.32	4.2733	2.1469
AHTC20038680	51.887	0.7212	5.3361	6.8925	5.9556	5.183
AHTC20003544	0	8.9597	6.4008	6.1084	2.7578	7.0706
AHTC20209010	1.328	0	0	0	0	0
AHTC20013929	40.562	97.4972	87.916	70.3273	115.581	149.408
AHTC20005919	4.2977	23.5286	11.067	11.4439	15.1021	17.2744
AHTC20032100	9.3796	3.6901	3.5487	1.5674	2.6993	2.6134
AHTC20125417	6.7628	0.5237	0.6755	1.8908	0.6989	0.8036
AHTC20021587	33.9324	6.3361	13.3533	14.9373	9.133	5.5002
AHTC20106264	1.2125	4.9659	31.6754	20.5664	30.3574	15.9204
AHTC20085938	4.3071	8.7067	12.6298	13.9365	6.8713	6.2634
AHTC20019904	4.74	8.4949	9.8149	10.0441	11.1114	10.2804
AHTC20176595	9.9521	0.2647	0.1182	1.3491	0	0
AHTC20005408	1.3341	5.4939	7.4396	5.4516	5.4768	6.0414
AHTC20005568	49.7694	113.967	167.242	185.135	231.86	132.773
AHTC20184288	25.6164	7.9041	4.9756	1.6925	2.7238	4.7293
AHTC20057593	20.3243	9.6045	13.0067	32.212	30.1892	9.3702
AHTC20101712	2.0709	8.7508	18.274	24.6188	35.5772	31.1424
AHTC20083360	17.4124	3.3746	1.8764	1.3388	1.6253	2.7636
AHTC20003038	366.214	172.476	149.228	126.474	271.488	199.98
AHTC20050807	292.35	70.6966	68.9853	105.493	237.225	157.601
AHTC20006321	4.7609	26.5188	23.453	11.3007	16.7721	20.2714
AHTC20053301	18.022	2.853	3.7992	3.6675	3.6073	2.6662
AHTC20120592	1.2941	19.6094	15.1449	13.9415	29.1023	19.8664
AHTC20000722	73.0736	29.4562	51.6322	32.228	29.2539	26.6495
AHTC20020268	8.4327	40.4108	34.8509	37.4859	25.7016	19.4326
AHTC20098093	1.5941	3.6025	3.6855	2.9639	5.8292	3.1051
AHTC20097655	4.1937	21.3778	22.8666	14.8684	14.9323	21.2425
AHTC20008086	20.9269	97.4065	84.069	49.7549	46.3686	66.6969
AHTC20181619	3.1128	0	0	0	0	0
AHTC20026958	137.726	284.472	251.037	186.797	339.254	279.262
AHTC20088543	1.8306	5.2921	7.342	18.3047	4.8244	4.9407
AHTC20002256	6.0753	18.4389	32.7999	49.3534	70.6045	51.7182
AHTC20130129	2.7696	0	0	0	0	0
AHTC20137600	10.0684	18.9346	22.2848	42.0707	27.0451	15.6129
AHTC20123215	20.0583	8.9566	8.1744	8.309	4.9691	6.4736
AHTC20118340	3.2873	0	0	0	0	0
AHTC20027094	23.9339	87.6234	90.6792	81.8052	63.5436	70.7427
AHTC20006579	25.8009	78.8721	53.4055	33.825	56.7728	35.9092
AHTC20028892	7.0554	22.0235	84.8263	176.505	260.425	332.955
AHTC20185163	6.4787	0	0	0	0	0
AHTC20149315	1.398	4.371	5.6153	5.1791	3.5118	3.7066
AHTC20025379	4.5836	13.0464	16.8447	13.7159	17.2629	12.5478
AHTC20046806	3.3222	0	0	0	0	0
AHTC20043120	4.313	26.3701	26.1401	22.4295	9.725	7.0529
AHTC20022355	13.4055	29.4927	34.2528	32.4489	31.579	30.2059
AHTC20181105	13.4526	0	0	0	0	0
AHTC20002632	15.2499	8.1417	5.7268	4.2993	1.6746	3.5206
AHTC20041431	29.2145	10.5303	7.4957	3.2089	6.7599	8.5811
AHTC20118322	13.8476	7.6337	2.236	1.2841	0.6877	1.2048
AHTC20013006	7.9842	13.2716	16.7828	18.0062	14.7015	13.3206
AHTC20006036	40.5073	152.579	85.9086	70.4168	82.3077	61.2352
AHTC20022362	20.2952	4.5965	0.8209	3.0019	5.5213	0.6801
AHTC20179355	10.8357	0	0	0	0	0
AHTC20105758	6.1337	19.5883	28.9093	29.0586	22.7885	14.6028
AHTC20083997	19.5869	4.787	0.1943	0	2.9404	1.2879
AHTC20091276	1.3617	6.9532	6.1122	6.9916	5.057	7.0733
AHTC20187094	4.7207	0	0	0	0	0
AHTC20144864	31.7125	6.1847	4.1975	6.1475	16.5297	15.0083
AHTC20018547	6.7792	0.898	0	0	0.0843	2.2147
AHTC20082737	12.9181	34.1514	44.6212	51.8136	39.1941	64.0635
AHTC20039392	6.7708	0.6482	1.7366	0.7572	1.2167	1.7052
AHTC20005382	10.7054	61.5783	50.7695	30.1657	52.8582	46.4512
AHTC20065407	0	4.9288	5.8272	5.4405	6.0976	5.8207
AHTC20017184	20.2427	54.3991	72.4944	56.1362	36.7845	44.9184
AHTC20106606	6.4766	1.421	2.2841	1.0261	0.6401	0.5607
AHTC20058179	31.1451	19.2153	18.157	13.4296	5.2	5.5101
AHTC20000211	1.1875	3.8479	8.4474	8.4279	12.2173	7.5916
AHTC20073297	5.5872	0.5161	0	0	0	0
AHTC20179489	4.2964	0.7989	0.2854	0.4072	1.2714	1.7021
AHTC20053491	2.2641	0	0	0	0	0
AHTC20087548	6.4851	28.4187	18.922	13.2558	22.0859	20.5226
AHTC20027136	17.0357	105.291	97.6052	56.2239	31.8099	26.9232
AHTC20016620	15.7357	29.6435	33.2759	49.1915	37.5829	27.8326
AHTC20223536	0	3.2584	4.772	8.7197	4.6968	4.1142
AHTC20053972	9.504	1.3064	0.0897	0	0	1.487
AHTC20045790	1.2711	0	0	0	0	0
AHTC20155342	2.9112	16.2141	13.2508	23.0413	17.6688	12.8924
AHTC20005302	8.0819	39.2657	32.6323	22.5601	22.4498	18.8071
AHTC20095785	7.3761	1.6183	1.3488	0	1.7009	1.8093
AHTC20016242	46.7117	154.761	137.132	141.967	114.948	107.456
AHTC20005968	191.282	24.5269	34.5898	100.476	96.3657	112.187
AHTC20011582	13.4595	4.4046	3.9333	0.8929	4.2085	6.1223
AHTC20004917	11.975	37.7892	41.4537	38.4675	38.6438	32.6892
AHTC20031370	13.3523	29.1065	41.3514	60.4536	25.9665	50.8987
AHTC20064965	16.8131	4.1886	4.8456	1.1525	10.8632	4.2258
AHTC20109426	107.398	50.8591	53.2131	49.3337	34.0031	57.1587
AHTC20160385	10.3154	0.5841	4.8245	1.3025	3.3982	3.4569
AHTC20074513	1.1064	15.5361	28.9038	42.0707	218.936	16.2834
AHTC20008986	56.5358	111.656	237.579	163.505	230.913	126.089
AHTC20090162	4.3807	0.1972	1.6726	0.8165	0.074	0.4862
AHTC20127174	6.5812	2.5223	4.3743	0.955	2.5248	1.803
AHTC20132859	4.4575	1.7564	0.8555	0	0.2997	0.315
AHTC20004910	4.106	28.4186	15.1391	11.2975	11.0365	8.8867
AHTC20017065	10.6749	1.5614	3.4859	2.9846	4.2493	2.1179
AHTC20019271	34.1297	50.4338	66.1285	94.9926	83.2524	68.3157
AHTC20171066	7.8483	0.7056	0.06	0.6636	2.0179	1.5909
AHTC20002185	918.248	598.191	1110.01	1992.07	1745.36	1626.85
AHTC20033080	11.5845	5.7188	5.1069	22.2676	5.486	2.3505
AHTC20017252	4.0571	7.5553	10.004	14.8844	15.8427	11.4792
AHTC20012112	2.5239	6.336	6.0721	13.3912	8.8947	6.1993
AHTC20013193	8.6309	1.7728	0.5757	0.4107	2.6618	1.2718
AHTC20169515	19.9565	8.7056	4.4621	6.9253	11.3697	8.3335
AHTC20127939	3.9542	0	0	0	0	0
AHTC20086587	6.6037	99.439	51.6636	39.3238	27.0218	29.4876
AHTC20005451	2.4486	13.3314	6.4323	9.1789	14.3704	32.2292
AHTC20167375	15.355	1.9166	2.7812	4.0832	6.1601	3.5448
AHTC20046225	16.1976	2.4625	1.8992	0	0.7563	0.9937
AHTC20060115	3.8484	34.1638	50.3448	85.747	36.1807	50.9997
AHTC20153085	3.5872	0.2361	0.5623	0.9026	1.4772	0.3105
AHTC20009788	67.9748	16.978	17.9653	11.2623	17.8098	14.7979
AHTC20089053	3.2019	1.2969	1.1823	0.0172	0.5883	0.8529
AHTC20005747	18.0567	118.851	60.906	46.0303	56.2771	29.6549
AHTC20160111	7.2875	0.1332	0.4759	0	0	0.7886
AHTC20013831	26.9771	3.8685	0.4146	3.9438	5.4601	1.0685
AHTC20166862	1.9697	22.4002	32.6745	22.2578	20.4938	15.2403
AHTC20156791	222.03	29.1483	14.5766	34.2657	8.8626	11.3576
AHTC20086355	1.8825	8.3492	9.9324	4.7559	4.3633	5.7041
AHTC20012372	5.7258	17.1957	13.8326	17.3893	13.1173	8.595
AHTC20008819	72.6702	33.2484	31.8504	21.634	27.2303	27.7291
AHTC20136143	1.1064	0	0	0	0	0
AHTC20042924	2.3876	29.4856	27.2664	20.5037	25.0577	26.5761
AHTC20005416	4.2783	54.231	41.2165	25.9775	30.8744	38.1217
AHTC20036623	67.6518	25.6521	4.7108	0.5272	2.6402	0.6122
AHTC20009173	13.9823	36.7769	57.8937	34.7571	37.2574	48.4904
AHTC20009602	26.4328	54.0103	56.0856	62.8841	50.5632	52.5796
AHTC20072972	16.1985	9.1389	6.3475	5.1759	8.1315	4.8414
AHTC20005156	17.1354	0.8297	5.9274	23.7232	28.0301	8.2868
AHTC20217445	4.5007	0	0	0	0	0
AHTC20203010	2.6712	0	0	0	0	0
AHTC20098074	2.645	11.6065	11.9193	7.2895	12.7591	10.7949
AHTC20104889	2.1261	6.0887	6.4019	7.321	11.6489	5.5218
AHTC20004525	17.8958	59.2325	35.8867	25.2557	26.6138	33.789
AHTC20138178	3.5038	0.6897	0.2823	0.531	0.1079	0.652
AHTC20021788	23.2268	60.8378	98.9581	64.6894	62.5134	47.3585
AHTC20179907	20.8581	2.9335	2.8293	5.2336	4.1404	2.6623
AHTC20249703	3.7448	0	0	0	0	0
AHTC20054266	17.005	0	0	0	0.7182	0.3775
AHTC20065198	5.6829	0.7515	0.9762	0.0871	0.872	0.5392
AHTC20085012	83.9572	52.153	70.7815	45.8556	50.6656	68.4795
AHTC20004351	5.4383	14.2359	21.0165	22.624	22.5489	20.0498
AHTC20019005	7.8371	1.0115	1.0839	0	1.8224	1.5964
AHTC20193873	7.3433	2.877	0	0	1.3824	0.6811
AHTC20006390	33.8178	16.887	16.0604	17.2156	22.5349	25.4037
AHTC20003401	1.0606	12.1005	11.5615	14.2338	9.0844	3.172
AHTC20083924	10.043	38.4126	30.0149	27.0734	27.8999	25.694
AHTC20101885	10.2084	40.0523	68.5219	40.8316	28.8822	19.7548
AHTC20134252	44.675	27.8217	25.7469	16.8493	15.3723	15.4886
AHTC20173586	4.639	0.4886	0.1454	0	0.3668	0
AHTC20012785	323.041	26.0165	16.5596	27.3339	9.2811	15.2891
AHTC20013836	256.688	274.928	427.594	362.704	468.528	366.16
AHTC20028718	1.6835	4.8302	6.3432	4.8517	5.3327	4.8208
AHTC20022765	29.7982	12.9983	9.673	4.8312	5.3439	9.006
AHTC20029807	8.6478	22.0987	30.0998	48.0726	25.4723	18.7165
AHTC20166723	5.6807	0.592	0.8626	0	0.3977	1.3217
AHTC20207689	7.4556	0.8899	3.9265	0	0.5895	1.8589
AHTC20122844	17.0572	52.1915	67.0206	143.2	70.7716	38.7129
AHTC20251315	3.0051	0	0	0	0	0
AHTC20005344	10.3659	37.8907	28.0394	24.5364	18.3674	20.7796
AHTC20031431	284.085	117.419	92.3977	73.0639	115.129	125.106
AHTC20251016	2.0957	0	0	0	0	0
AHTC20084433	20.1218	47.6698	33.7186	28.2256	41.548	25.2613
AHTC20062269	3275.61	961.739	1123.93	1978.92	1812.46	791.309
AHTC20042586	12.4052	23.5395	44.2753	41.0583	49.4821	27.7195
AHTC20006331	31.2959	45.3185	99.7613	49.1145	153.618	98.8326
AHTC20064839	1.8827	5.0748	6.0706	3.7599	3.1897	3.6556
AHTC20027098	46.9699	3.1204	21.9986	20.5095	4.192	8.5862
AHTC20001466	18.4638	60.7992	94.9239	93.3242	68.213	52.6732
AHTC20014418	16.768	175.263	97.806	35.5841	50.8926	78.8884
AHTC20138159	2.8344	0	0	0	0	0
AHTC20120748	72.2282	15.3007	5.1051	0	2.7771	15.0933
AHTC20012627	3.1107	0	0.5541	0	0.2795	0.2448
AHTC20075428	4.3476	0.8805	0.4368	0.748	0.8079	1.7372
AHTC20035192	1.7687	0	0	0	0	0
AHTC20079459	8.9237	2.1166	2.2682	0	0	0.4176
AHTC20023981	9.5906	16.5706	66.707	122.508	93.9937	58.7248
AHTC20117631	4.4257	2.6981	2.5947	1.1713	1.892	2.837
AHTC20183034	9.2143	2.2054	0.4377	0	1.4718	2.1755
AHTC20032829	3.4519	15.9476	20.4177	11.4359	21.0272	16.972
AHTC20001077	39.6055	149.974	153.844	277.772	128.199	100.704
AHTC20159443	1.6093	4.792	5.2402	5.7316	3.7238	5.689
AHTC20005252	56.0429	78.2637	110.646	103.45	103.127	96.4597
AHTC20003460	48.1094	181.818	153.958	110.432	113.034	70.0016
AHTC20094673	7.073	0	0	0	0	0
AHTC20168727	1.0714	0	0	0	0	0
AHTC20091628	66.2049	30.1564	31.8646	37.5236	22.2842	33.6414
AHTC20003711	7.151	18.9668	37.549	25.5028	28.3215	25.4508
AHTC20011153	15.0076	40.3036	44.6448	35.4831	28.1495	34.9975
AHTC20092083	6.3418	1.8287	2.6981	1.1652	2.0892	2.1177
AHTC20058794	15.4383	0	0	0	0	0
AHTC20020920	324.548	157.603	51.6334	143.756	232.712	398.306
AHTC20083190	0	3.0004	2.2363	1.5204	1.4899	1.6081
AHTC20032627	11.2313	2.3468	2.7245	1.3458	2.4666	3.9356
AHTC20024065	30.1065	131.185	82.3462	41.3299	91.5438	50.9548
AHTC20082051	42.6346	22.694	25.4232	2.4359	22.4724	21.5039
AHTC20017445	33.1107	107.95	81.2056	113.079	84.87	43.2484
AHTC20124047	17.4468	8.2171	1.9648	7.6674	7.0454	8.0614
AHTC20134600	4.2388	0.1958	0.2186	0	0.3307	1.9314
AHTC20087603	3.5588	16.1767	14.3029	18.5223	8.2367	17.8535
AHTC20009186	2.425	20.3955	20.4306	13.6732	13.581	8.2226
AHTC20013519	8.5265	14.3245	18.7105	15.1663	16.8534	14.4116
AHTC20027253	2.0505	35.0911	21.516	10.9564	15.5365	6.9034
AHTC20009676	10.3199	37.9693	35.851	54.3778	25.4325	37.8843
AHTC20007364	8.7013	2.7649	2.7042	0	0.5931	1.5585
AHTC20134341	1.9056	0	0	0	0	0
AHTC20229912	4.7072	0	0	0	0	0
AHTC20167741	3.2898	0.7413	0.662	0.4723	0.6737	0.6543
AHTC20111134	1.1858	4.0884	4.7795	4.0733	4.4087	4.3263
AHTC20146007	17.2128	8.9562	4.1589	5.7826	4.7515	3.2394
AHTC20004254	5.1702	25.0465	12.9662	13.6458	11.9907	11.6971
AHTC20169746	3.7821	0	0	0	0	0
AHTC20184437	4.9967	0.6265	1.1189	0	0.7838	1.0299
AHTC20011754	266.317	21.7349	31.5076	59.6175	31.025	42.8807
AHTC20162997	7.2684	0	0	0	0	0
AHTC20032881	18.1832	35.3351	63.1599	107.814	63.1103	68.026
AHTC20129988	11.5067	3.1072	2.004	0.9899	1.6847	1.788
AHTC20021937	6.8631	3.6015	2.8834	2.3343	0.8857	1.1638
AHTC20136771	7.2316	0.5651	2.3874	0.0831	0.7832	1.3936
AHTC20027211	8.0556	26.2096	40.8053	82.2901	60.3247	30.532
AHTC20210675	3.6335	0.1276	0.1139	0	0	0
AHTC20048093	1.6837	10.47	15.1933	14.5795	13.9457	17.5744
AHTC20147055	0	4.8872	2.1247	1.7618	1.4	2.347
AHTC20020343	2.6055	0.8892	6.296	8.2964	11.1105	5.3257
AHTC20029124	1.1845	31.9415	21.0132	11.1394	12.5576	3.8221
AHTC20128242	2.8987	0	0	0	0	0
AHTC20090779	5.8452	27.1534	11.1941	9.7319	11.8721	13.2405
AHTC20048761	3.923	13.4488	10.4726	10.3514	12.1968	14.8586
AHTC20206886	13.9234	0.7935	0.6377	0	0.0596	1.1741
AHTC20012114	7.7952	3.5309	4.1385	1.453	4.1971	3.0477
AHTC20136226	3.1983	0	0	0	0	0
AHTC20015516	36.1123	115.911	78.1762	93.3413	68.4678	71.8179
AHTC20081922	7.9543	20.1008	50.402	52.9334	20.8518	15.6283
AHTC20091603	9.8348	2.6827	0.7291	1.1891	0.5254	0.9205
AHTC20142756	1.2322	8.8314	25.1081	4.5935	7.1714	8.5339
AHTC20038168	347.466	27.685	10.4144	13.3106	62.8862	6.0022
AHTC20089777	7.4674	3.1457	2.1068	0	1.9024	0.7758
AHTC20019785	189.205	62.5215	47.0362	26.3943	30.4702	49.8907
AHTC20198709	15.0913	0	0	0	0	0
AHTC20081332	2.8381	8.0949	11.5383	10.9603	9.1743	13.0528
AHTC20022895	62.2195	13.2514	22.647	12.956	13.8935	35.384
AHTC20207859	0	1.6004	2.4186	3.0591	5.5453	4.7361
AHTC20043933	78.7571	51.2161	17.9331	14.6799	14.8425	37.6228
AHTC20177327	421.537	178.751	1593	1229.03	543.23	1330.4
AHTC20168125	16.2306	6.3232	4.1591	3.639	5.6149	8.1155
AHTC20195532	21.9777	5.0202	3.5392	8.5859	10.1164	2.6064
AHTC20123833	2.6445	6.0069	7.6399	12.207	5.5688	7.8109
AHTC20173627	0	1.177	2.1021	2.6783	1.5779	2.3221
AHTC20019267	3.1871	11.9318	12.1412	12.2948	8.7982	8.7315
AHTC20030717	61.5928	12.4109	16.0236	15.9108	15.4355	11.579
AHTC20035104	81.378	63.972	108.512	188.275	206.21	103.756
AHTC20072236	29.8575	10.743	8.6096	6.0991	6.902	7.6084
AHTC20197779	3.2606	1.1167	0.8726	0.0445	0.5764	0.7573
AHTC20203390	2.3408	0	0	0	0	0
AHTC20061970	2.2082	0	0	0	0	0
AHTC20145035	12.1676	5.6533	3.5526	3.8689	3.8512	3.408
AHTC20012484	76.1397	191.632	228.869	252.499	242.44	203.125
AHTC20036026	8.5023	1.728	3.7175	3.1028	2.4176	1.0847
AHTC20098175	2.0672	11.0501	7.6586	7.2508	7.8005	7.4838
AHTC20084080	133.804	34.1213	65.3171	52.386	86.3873	77.8809
AHTC20002136	27.3813	123.129	84.0172	96.7264	60.789	64.5692
AHTC20082851	17.6831	3.6868	4.3643	0.8195	6.2438	4.0597
AHTC20221430	5.0292	0	0	0	0	0
AHTC20005037	47.5939	105.823	98.8225	99.0709	98.5674	68.3368
AHTC20146948	14.6679	0.6658	0.7928	0	0.3332	0
AHTC20126208	1.5043	0	0	0	0	0
AHTC20172717	4.7418	0.8536	1.0482	0	0	0.421
AHTC20138152	8.3044	0.1778	2.0636	2.2086	0.2669	0.1753
AHTC20058652	39.0117	2.0687	1.4779	0	0.3883	1.4285
AHTC20069763	29.5044	17.4251	95.6915	85.5006	72.0114	72.9328
AHTC20135140	3.2828	8.5363	15.2459	11.5579	12.0161	14.1045
AHTC20028989	10.2884	33.3939	29.565	33.788	25.6084	24.1759
AHTC20011911	3.937	8.1444	10.6891	6.4473	7.8746	13.877
AHTC20040538	45.1168	67.7815	144.881	81.0305	129.736	150.111
AHTC20146113	0	4.562	5.1765	2.6934	2.1052	3.3442
AHTC20012178	2.2228	39.6155	40.2903	38.2446	56.7411	28.6675
AHTC20027217	4.7318	13.191	14.6155	19.9225	45.756	22.7714
AHTC20002159	138.27	268.269	190.694	110.844	153.115	117.59
AHTC20141691	14.5634	0	0	0	0	0
AHTC20038171	35.1807	1.3138	1.0266	3.1392	1.9727	0.648
AHTC20019553	26.224	39.6389	51.9822	57.5108	38.1167	45.6023
AHTC20089635	7.6617	0.7963	1.9752	0	0.5314	0.8728
AHTC20083105	38.3619	17.6273	20.6787	13.4637	10.7677	23.4905
AHTC20011244	2.0876	18.0766	18.1058	11.362	7.1522	11.8074
AHTC20178315	4.5633	1.8435	0.7947	0	2.4339	1.3795
AHTC20136502	28.831	10.3144	7.9156	5.9045	7.441	8.9823
AHTC20204599	18.7755	2.7953	10.9046	7.8742	7.1793	7.2564
AHTC20027330	5.5103	12.2171	17.1832	15.4712	13.2229	15.0142
AHTC20069615	4.0595	12.4577	10.1059	8.2046	7.9016	9.9
AHTC20078110	8.508	4.0609	3.5094	2.337	1.3768	0.9045
AHTC20123553	0	5.3211	4.6438	4.4178	2.9356	2.6245
AHTC20085420	34.8485	9.8688	5.7589	5.0429	20.0263	13.5906
AHTC20141032	1.3957	0	0	0	0	0
AHTC20097326	4.413	1.8258	1.8281	1.0223	0.9554	1.6919
AHTC20028003	11.4311	66.4422	41.171	38.5969	27.6981	20.6035
AHTC20135718	11.9152	0	0	0	0	0
AHTC20155391	1.4974	9.199	5.2809	3.3958	5.8647	13.0353
AHTC20160991	3.4773	0	0	0	0	0
AHTC20098143	254.913	107.671	570.662	491.235	433.528	437.394
AHTC20216373	5.3644	0	0	0	0	0
AHTC20026827	21.2645	131.659	125.619	110.064	46.2955	52.9948
AHTC20081249	128.966	53.3059	54.4164	49.0898	110.033	64.1874
AHTC20017594	3.1462	11.7809	8.8766	10.5558	12.783	9.3515
AHTC20082159	3.9571	12.4289	14.1186	7.3951	11.5264	13.3422
AHTC20027733	7.9125	23.1864	20.075	13.4611	17.0095	17.1832
AHTC20026927	19.7415	5.3964	7.3554	7.4197	6.3969	4.903
AHTC20170078	37.8935	7.668	27.0182	19.1182	48.3691	29.5987
AHTC20082077	47.3967	13.8653	2.7686	0	1.5517	3.4831
AHTC20020228	364.917	514.394	202.43	129.124	108.714	45.9014
AHTC20083706	246.457	19.1946	16.9109	34.2278	18.569	20.5865
AHTC20030778	0	12.5079	14.9488	8.0294	6.0719	5.0096
AHTC20170232	1.8556	0	0	0	0	0
AHTC20138738	40.3857	7.2471	6.0673	10.8225	3.4005	2.0106
AHTC20013087	40.9893	97.3611	107.894	90.104	107.341	97.8417
AHTC20008389	12.1326	4.4366	3.1695	0.2056	1.8773	3.1033
AHTC20115512	3.5355	10.6196	11.981	11.6672	11.7293	9.6566
AHTC20108404	1.7121	10.0669	10.1974	6.2228	4.8505	5.484
AHTC20014365	2.3762	16.4745	10.4286	23.1862	41.8795	15.9427
AHTC20011483	13.1756	31.2303	26.7415	48.4874	48.3017	33.5368
AHTC20135193	100.797	6.1288	14.4409	31.3813	22.396	16.0248
AHTC20039807	12.4637	44.1239	142.38	204.949	129.441	51.5728
AHTC20082445	18.9671	4.888	3.6572	4.8822	3.273	5.734
AHTC20013571	6.3095	12.2612	13.4923	22.0761	16.8066	10.8465
AHTC20160107	7.8045	2.5006	0.9709	0.5888	1.3059	0.9116
AHTC20032631	20.1276	6.7039	4.4662	7.4581	4.8732	5.2485
AHTC20032826	47.6099	137.25	146.073	90.0469	117.802	89.9625
AHTC20158224	4.1078	1.2017	0.23	0	1.2244	0.508
AHTC20138147	7.9457	3.5991	2.3101	3.2726	1.4917	3.0326
AHTC20163386	5.07	1.2978	0.4139	1.6538	2.2965	0.823
AHTC20087232	13.6618	2.3642	0.754	0	0.8875	1.6658
AHTC20001598	20.0848	2.4595	1.4643	2.3507	11.0789	13.7485
AHTC20007012	359.442	239.503	245.885	204.814	449.991	534.356
AHTC20009722	0	4.5516	7.1808	7.6369	2.7337	5.2382
AHTC20028836	13.238	4.6699	5.1874	1.016	5.2161	4.1572
AHTC20198563	20.1276	2.7667	3.611	0	0	1.2596
AHTC20032620	57.0219	14.734	7.3962	10.9433	15.7741	6.9662
AHTC20108845	5.2182	97.8997	276.242	244.281	238.203	175.843
AHTC20204661	64.6444	30.5484	4.6766	5.1163	7.7321	17.2197
AHTC20035599	58.989	374.721	375.398	313.347	279.336	213.627
AHTC20055918	11.5574	5.8549	3.6084	0.0525	1.4239	3.3352
AHTC20005189	19.7935	68.8725	86.5201	84.5311	58.3642	39.6412
AHTC20184598	7.8235	2.2887	0.6011	0	1.7182	3.0545
AHTC20024177	1.6346	11.0516	14.614	11.0365	11.2089	12.8936
AHTC20013063	841.241	544.729	221.923	272.787	1243.56	368.194
AHTC20052902	5.2546	0.5566	2.1301	1.3678	0.6566	1.0196
AHTC20067148	16.9935	0.8583	0.3833	2.5978	1.5305	5.927
AHTC20200898	71.2979	13.8381	30.5057	16.3137	40.1503	36.4014
AHTC20115496	11.6622	6.2109	4.7652	5.0721	5.1225	4.4009
AHTC20035007	6.876	1.5361	0.8818	0	0.0824	0.3247
AHTC20136407	11.339	2.6537	1.6157	1.7292	2.3545	1.9038
AHTC20250788	6.0438	1.0266	0.6112	0	0	0.5064
AHTC20148406	3.7247	1.7236	0.1062	0.3787	0.6247	1.6416
AHTC20005362	26.5716	20.6768	16.9373	6.7358	15.3285	12.9332
AHTC20003005	21.7099	56.5941	43.4439	38.5787	39.6327	36.5124
AHTC20014885	1.7441	6.6328	8.7708	9.3463	5.0753	5.788
AHTC20022404	55.7256	199.717	143.207	190.661	222.088	111.183
AHTC20005590	19.6241	90.5972	67.767	50.3522	52.9309	52.1174
AHTC20091175	4.8353	2.2396	2.1053	1.427	2.1239	2.2674
AHTC20019979	56.8078	24.5883	27.7383	22.6852	29.4727	20.5988
AHTC20093385	1.8413	8.426	12.3689	33.0211	16.031	9.2226
AHTC20194024	7.1899	1.7766	1.0941	0.8978	1.2418	0.7252
AHTC20001227	5.5508	16.9843	46.2068	36.4081	13.7394	22.5987
AHTC20100040	3.1259	0.8663	0.7307	4.9986	0.9395	0.6647
AHTC20023338	27.5534	8.3765	17.7833	8.4589	4.7461	11.6929
AHTC20083808	10.7755	3.9685	4.034	3.8735	2.0602	2.1239
AHTC20158298	7.3421	1.3603	2.2377	2.4633	2.3112	3.39
AHTC20044611	3.8317	0.5044	0.6006	0	0.8836	0.6634
AHTC20014481	562.75	920.749	446.001	385.616	273.784	263.883
AHTC20009216	0	5.893	9.0897	6.7586	4.3437	4.0163
AHTC20005638	99.2498	21.68	16.1451	43.8816	76.8374	71.6401
AHTC20025258	22.4167	7.3775	9.9468	3.1338	6.516	7.8483
AHTC20034558	4.9512	38.116	38.2585	46.4349	36.5705	29.3276
AHTC20111235	7.8788	21.878	14.3514	12.9416	11.1932	14.4676
AHTC20007303	11.1798	24.7657	56.1357	55.962	63.6014	48.7267
AHTC20129237	2.0117	0	0	0	0	0
AHTC20193237	8.9199	1.9571	2.4199	0	1.0172	1.0395
AHTC20136374	6.3467	1.108	1.3906	1.1067	3.5971	3.8402
AHTC20041378	13.085	7.7148	9.5818	2.8251	5.0596	8.2226
AHTC20169166	1.6686	0	0	0	0	0
AHTC20004300	244.948	149.049	136.233	119.819	50.583	94.7203
AHTC20089987	3.6255	30.5016	17.0483	15.8691	6.8367	13.583
AHTC20191138	2.0601	0.904	0.3062	0.2979	0.3978	0.8917
AHTC20069833	67.9383	18.4203	16.9905	17.3477	19.864	26.6981
AHTC20009174	29.0726	64.0389	50.9834	50.0985	47.3184	48.0325
AHTC20129365	8.3418	0	0	0	0	0
AHTC20009945	2.1876	8.7132	18.5951	19.5721	27.8287	11.0717
AHTC20123027	2.1589	8.147	9.644	9.1747	7.5387	12.3352
AHTC20125058	6.6385	1.2947	0.7708	0	2.1059	1.2771
AHTC20207981	2.9021	0	0	0	0	0
AHTC20192656	1.04	0	0	0	0	0
AHTC20007855	37.2963	30.3115	15.9528	9.1793	11.6377	26.4331
AHTC20133777	8.3423	32.9459	28.2019	17.8292	19.0978	19.4629
AHTC20081950	22.061	139.966	71.3932	41.8224	37.7207	37.5918
AHTC20035241	2.5341	14.1381	18.0161	27.5309	15.7423	21.9384
AHTC20097810	4.0463	22.1056	20.9296	11.4263	7.598	8.4071
AHTC20080406	3.0522	13.6228	23.5103	23.1626	21.2589	24.385
AHTC20034324	21.4509	51.3245	41.3206	60.4166	35.2587	30.4947
AHTC20035050	3.7261	14.5612	13.444	7.1156	7.9672	7.7906
AHTC20110352	2.1292	9.254	11.8396	15.0809	14.0284	14.834
AHTC20181121	1.2828	0.1941	0.1733	0	0	0.3447
AHTC20016253	3.2867	6.7635	17.1424	18.7586	9.7073	10.8907
AHTC20040556	21.1083	7.7836	11.3993	4.9594	6.5447	3.8391
AHTC20008749	3.9964	17.2767	37.8166	25.0785	17.8466	24.0262
AHTC20005730	12.557	33.5996	28.828	26.1022	25.9442	18.7286
AHTC20161695	4.032	2.0782	1.2289	0	0.3373	1.8284
AHTC20002927	4.1039	25.375	18.4204	12.6736	12.0447	11.3044
AHTC20228356	2.3361	10.1372	12.6126	0.3629	6.4133	11.7975
AHTC20108991	142.433	104.584	89.6432	38.6203	215.31	113.132
AHTC20016798	683.135	115.689	70.5837	41.2137	93.8311	53.2965
AHTC20082089	18.1447	53.673	49.374	29.254	27.4903	51.7496
AHTC20022482	25.4426	9.8384	3.5907	5.3965	5.4593	7.6796
AHTC20084775	8.8889	2.7468	4.1536	1.4001	1.5123	2.2761
AHTC20139527	51.1363	11.5349	27.8442	88.6544	72.3904	34.6691
AHTC20015592	5.4586	12.5291	26.3918	41.9345	36.85	24.6459
AHTC20123232	2.0642	4.7101	8.93	4.5247	9.8466	10.7936
AHTC20113331	435.323	235.513	379.953	2606.36	676.226	281.258
AHTC20177332	110.574	125.593	0.3707	2.7203	1.4913	65.426
AHTC20178254	15.2021	0.3741	0	0	0.7489	1.722
AHTC20074375	16.8426	4.7174	2.2468	0.2004	1.8888	1.5512
AHTC20147435	4.065	0.3452	0.9249	0.5866	0.6048	0.6811
AHTC20027632	35.0172	132.576	127.732	379.995	184.086	87.186
AHTC20067696	35.9252	17.9422	21.0237	18.1063	18.9203	25.1674
AHTC20055657	2.4549	0.4389	0.5344	0.0508	0.4493	0.2361
AHTC20062294	26.9469	6.2407	2.4199	4.0287	5.7948	2.3491
AHTC20059897	34.0088	15.9116	14.0327	11.0199	15.9522	18.2308
AHTC20010832	419.069	123.865	295.89	579.45	513.095	276.278
AHTC20103443	1.0664	10.1248	14.9679	3.849	9.3897	9.6519
AHTC20038298	7.4425	25.5435	19.0609	24.3759	19.1767	18.409
AHTC20013902	1361.19	702.931	997.282	1911.67	1484.26	2126.64
AHTC20005937	1.4942	6.1195	5.7436	7.7982	6.5631	3.6959
AHTC20046366	17.1579	0.478	0	0	1.2561	0.2358
AHTC20111540	3.2437	20.473	18.1084	9.2679	12.5009	14.6562
AHTC20162176	19.1759	2.9659	4.7913	5.0323	9.1068	14.1026
AHTC20033870	10.1291	5.0602	3.5417	0	2.1561	3.5076
AHTC20006225	48.8991	39.5568	30.7535	41.1979	28.6826	26.4178
AHTC20029859	84.7593	251.094	153.094	223.378	157.642	105.81
AHTC20100505	311.426	76.1149	78.5283	113.849	273.516	522.868
AHTC20106186	28.8413	9.4763	10.2439	3.8929	10.0629	8.9788
AHTC20122410	175.68	112.312	91.1952	232.184	234.437	91.2685
AHTC20005324	58.2563	253.086	197.662	111.311	141.175	99.7509
AHTC20082518	38.3331	147.489	117.052	93.8794	113.403	105.345
AHTC20026849	4.5946	0.9488	0.8473	0	0.2671	0.468
AHTC20020042	22.8927	15.2058	17.3269	31.8275	14.7216	16.2893
AHTC20001641	0	11.9787	11.7506	7.2855	5.9272	4.9235
AHTC20148990	6.0893	0.7634	1.7044	0	0.4299	1.3179
AHTC20083784	4.0585	0	0	0	0	0
AHTC20166232	34.4947	18.9783	6.4497	2.5457	6.3452	8.4889
AHTC20002415	0	6.8241	6.1509	2.0318	2.7771	2.894
AHTC20135792	12.2391	21.3105	25.7832	25.952	19.4179	34.0756
AHTC20034997	74.2896	139.69	193.592	100.821	83.4996	106.88
AHTC20092312	1.0469	7.9351	4.4008	3.5658	3.2608	3.6254
AHTC20123138	55.9819	266.156	100.806	30.7125	69.2965	101.585
AHTC20086177	5.3223	31.434	16.1586	17.9372	11.9101	11.1247
AHTC20100017	1.9911	8.2605	10.2138	5.162	11.0912	9.2455
AHTC20200777	3.0447	0	0	0	0	0
AHTC20005904	3.4089	8.3454	9.9366	7.4577	7.7626	9.1125
AHTC20149319	1.94	0	0	0	0	0
AHTC20011644	45.1399	104.272	88.8228	70.4883	95.5092	58.4267
AHTC20033442	15.62	7.7482	36.37	100.382	40.2709	48.0148
AHTC20096477	1.7543	0	0	0	0	0
AHTC20152116	3.1612	0	0	0	0	0
AHTC20020960	683.259	153.362	344.898	159.773	743.199	241.265
AHTC20057455	1.1786	0	0	0	0	0
AHTC20096805	0	16.4299	4.993	2.6056	3.1244	4.3731
AHTC20011674	5.274	54.7125	38.8763	25.123	22.0947	17.014
AHTC20108424	105.864	82.5956	83.0535	59.5658	155.636	135.192
AHTC20077933	6.4992	0.5432	0.2425	0	0.5098	1.6076
AHTC20009259	33.9726	7.8427	10.0607	6.4248	4.6729	5.5874
AHTC20080518	0	3.3309	5.7365	37.2917	4.1975	1.7602
AHTC20020088	6.3363	18.9068	18.8702	14.4996	21.6445	16.1188
AHTC20000618	16.1659	33.2791	40.1199	23.7151	38.8569	33.4328
AHTC20015997	3.2968	6.9264	24.193	162.898	119.73	60.887
AHTC20093684	0	10.0629	11.6163	10.458	4.3301	6.4764
AHTC20100565	1.1046	7.1088	15.6398	7.4119	4.7547	10.71
AHTC20083461	2.2886	0	0	0	0	0
AHTC20085542	10.6637	23.7624	36.3525	33.7164	44.9892	57.6322
AHTC20083780	67.0473	36.3749	28.163	18.1383	22.7336	43.0859
AHTC20065760	34.7067	0.0958	0	0	0	3.5904
AHTC20028627	36.7785	79.3509	48.2173	70.4789	49.6735	73.5084
AHTC20082097	8.368	17.9165	36.0131	12.6258	13.9736	32.1624
AHTC20139846	1.2684	3.2911	4.6678	6.1676	2.6525	4.6788
AHTC20053097	30.4192	6.0217	7.0803	9.656	14.3912	10.3952
AHTC20192592	1.048	0	0	0	0	0
AHTC20082727	44.6594	18.2837	20.2063	11.8427	11.603	15.1462
AHTC20145057	66.2023	36.5985	23.3681	20.9872	14.9058	25.1815
AHTC20198720	2.3186	0	0	0	0	0
AHTC20087830	3.4014	14.8594	15.2837	20.6264	12.9983	16.4249
AHTC20043656	0	3.5005	3.6316	2.5912	2.4734	2.3867
AHTC20007646	526.395	300.773	600.117	703.177	733.495	847.723
AHTC20005141	4.6382	10.0069	17.7209	15.1294	10.0168	9.5924
AHTC20134392	1.3173	0	0	0	0	0
AHTC20089609	9.6061	21.3594	19.9282	18.4167	16.461	21.035
AHTC20061431	1.0058	37.9574	53.3406	24.3725	29.38	35.9918
AHTC20021144	1.6167	10.6918	14.9779	15.4006	27.0858	31.9907
AHTC20123964	24.5655	16.5318	10.3169	6.0059	5.1895	13.8283
AHTC20104856	111.075	376.597	533.189	274.891	465.116	467.028
AHTC20006711	55.9097	146.922	159.299	231.309	175.794	183.245
AHTC20020266	2142.75	972.498	948.266	1153.22	1867.02	1469.68
AHTC20098458	0	10.775	12.6431	26.0247	3.01	4.9437
AHTC20026153	6.6989	16.8661	22.1189	41.8803	25.469	23.4827
AHTC20113182	12.8179	3.8004	1.2896	1.4529	1.826	0.8997
AHTC20037577	1.5686	11.6029	24.0596	40.849	27.4612	16.6835
AHTC20015668	13.0223	41.4144	77.6044	101.91	54.4105	72.3303
AHTC20029462	1.3976	4.9061	23.8532	12.2435	7.7758	14.6534
AHTC20042301	19.6395	41.6272	63.4029	70.0737	46.8327	56.8956
AHTC20197504	5.4161	1.6278	0.2326	0	2.8353	2.1196
AHTC20045727	163.028	49.4243	69.2846	86.586	88.5061	73.2717
AHTC20014185	5.233	21.1259	22.3809	10.2	12.8064	13.9794
AHTC20050743	13.8997	3.318	2.1787	0.5596	1.6118	2.6954
AHTC20002747	13.0722	22.3918	27.1551	93.0892	63.4029	34.087
AHTC20072303	194.925	33.9168	36.9875	149.481	103.025	102.684
AHTC20125502	0	4.8017	4.7644	5.439	4.0855	2.2104
AHTC20067725	28.4641	8.4652	7.93	5.711	2.5545	4.4208
AHTC20034664	4.817	19.4861	17.1653	15.1094	17.9021	13.2926
AHTC20126039	2.115	0	0	0	0	0
AHTC20014343	53.395	10.4261	13.1985	24.1634	25.3745	15.8228
AHTC20031552	6.6078	32.9195	24.3117	34.6929	28.4161	30.3839
AHTC20183978	9.4115	0	0	0	0	0
AHTC20097712	0	8.2973	8.6871	4.1929	2.7924	6.4915
AHTC20020868	64.6141	108.832	167.012	112.979	124.223	135.255
AHTC20039774	21.857	13.3322	12.7561	62.4971	69.2465	32.2078
AHTC20218765	2.155	7.5649	6.5053	9.2831	8.2561	11.7464
AHTC20062639	1.5325	4.1978	4.4038	4.1808	2.9679	3.0957
AHTC20144383	11.5711	6.6478	4.768	1.8344	3.301	4.0792
AHTC20012025	5.8636	0.8577	1.2036	0.2342	1.0118	0.846
AHTC20034967	70.0728	198.362	121.534	100.856	88.403	180.47
AHTC20085474	4.2928	0	0	0	0	0
AHTC20075205	74.1675	28.6912	34.1109	24.1199	50.6025	36.5819
AHTC20053854	13.05	1.7073	1.334	0	1.0147	3.6489
AHTC20078085	15.4972	8.8927	6.3063	3.6663	6.2834	6.9662
AHTC20172002	4.5504	0.1288	1.3805	0	0.8704	0.5083
AHTC20167225	6.7578	14.8914	27.7476	23.6179	16.1646	24.8642
AHTC20032415	3.9215	1.0816	1.1415	0	0.7382	0.873
AHTC20078776	22.2998	5.7206	6.7218	3.8368	5.651	42.1749
AHTC20126888	407.83	72.5739	46.983	41.5087	50.07	78.3068
AHTC20027220	89.1845	337.924	230.207	349.718	182.622	211.186
AHTC20043025	199.66	129.385	67.3776	79.5708	148.229	156.637
AHTC20015290	103.135	7.261	48.7987	46.9025	71.9932	27.1068
AHTC20097654	3.7466	69.5116	32.2071	29.1994	17.9352	36.236
AHTC20077763	1.3915	0	0	0	0	0
AHTC20028371	1.8184	7.1344	7.2513	5.1738	12.2979	10.2788
AHTC20004191	2.806	30.329	15.4325	14.7549	22.1207	18.5816
AHTC20000749	31.5046	94.2321	95.1095	117.026	105.764	93.2798
AHTC20048166	18.1443	12.6291	11.4509	8.8082	7.7354	11.6933
AHTC20030967	32.5626	92.53	72.7285	201.764	77.097	55.7943
AHTC20022028	17.9103	11.3901	9.1543	4.2092	5.2161	6.292
AHTC20092809	2.1484	0.2514	0.3367	0	0.2831	0
AHTC20057878	21.7015	2.14	4.9686	8.0446	3.2131	3.7997
AHTC20148921	216.236	7.6034	5.1799	3.6959	3.4132	13.377
AHTC20016171	9.2284	35.618	25.5857	20.3639	23.7326	20.7032
AHTC20189094	3.7934	0	0	0	0	0
AHTC20104949	12.475	3.9101	40.7369	23.0865	35.0301	28.7997
AHTC20139995	1.836	0	0	0	0	0
AHTC20003659	4.8143	26.1649	18.2287	13.2332	18.7643	19.0314
AHTC20039449	50.7593	4.2109	3.3645	5.0836	6.9882	6.5587
AHTC20140013	16.9734	4.4137	1.1824	1.2655	3.3964	1.9592
AHTC20028551	18.1175	1.3351	0.9755	1.7014	4.465	2.8735
AHTC20109129	2.5138	5.1671	13.9464	14.9077	6.843	7.4451
AHTC20088507	30.1637	14.7883	4.7399	6.1895	11.1775	11.4266
AHTC20021273	15.8531	4.2898	0.7248	1.1081	2.7853	1.2581
AHTC20017619	4.6939	0.2354	0.2102	0	0.8836	0
AHTC20017495	8.1275	25.5777	23.3884	13.2436	11.5047	12.9179
AHTC20043566	6.7458	0	0.6408	0	0.6734	1.2388
AHTC20004562	2.4361	0	0	0	0	0
AHTC20106776	10.9931	21.6241	75.6078	58.0797	68.3085	86.3087
AHTC20168130	8.7595	0.186	0.3875	0	0.9774	0.4892
AHTC20106288	9.2928	3.8434	17.8027	12.324	17.7348	15.8434
AHTC20035795	2.8025	14.7572	15.8628	19.3278	35.3397	17.5226
AHTC20080728	63.5567	19.6549	24.351	20.9221	42.9581	42.0857
AHTC20083565	7.3484	3.7936	2.2411	1.599	3.4614	1.5544
AHTC20061111	0	11.0073	5.0552	11.2883	11.5692	4.2399
AHTC20092124	317.093	104.848	294.403	118.571	155.955	283.176
AHTC20003339	6.8813	2.9604	1.9034	1.2072	0.7112	1.1681
AHTC20017511	6.415	40.5471	57.0142	36.024	29.6762	23.2778
AHTC20096595	3.7197	1.7472	1.9914	1.3769	1.001	1.5874
AHTC20045026	0	2.3902	2.4394	7.5058	2.0508	2.5262
AHTC20056726	14.8648	1.7789	1.0591	4.4079	3.7098	3.3147
AHTC20138207	5.8897	0.7384	1.1869	0	0.7761	0.1457
AHTC20007057	81.5165	179.516	324.757	171.737	267.629	143.484
AHTC20016352	68.6074	33.627	40.5732	57.81	56.0892	54.5589
AHTC20075589	6.8861	0	0.3032	0	0	0
AHTC20193683	5.0519	0.4156	0.5774	0.618	0.3814	0.9111
AHTC20096271	0	14.8135	9.0341	10.2443	6.3743	7.3064
AHTC20111722	80.3216	6.3902	8.2922	31.5546	40.328	18.4182
AHTC20017761	294.393	127.392	182.204	261.857	271.918	505.323
AHTC20012129	43.9673	20.0547	5.743	1.0244	3.3034	3.0885
AHTC20105012	1.1505	8.2034	9.6925	14.555	3.6952	4.7309
AHTC20016613	373.262	47.6966	75.8486	73.4945	34.3661	45.8924
AHTC20087877	17.8157	12.8778	11.1306	8.8202	11.7589	14.417
AHTC20183925	3.7768	0.8499	0.5313	0	1.0209	0.5869
AHTC20102322	40.6355	20.5676	24.6733	11.755	7.2898	10.8846
AHTC20008780	22.2107	91.7689	70.3169	34.6157	54.3338	34.7442
AHTC20104040	108.151	205.293	285.123	177.79	146.637	300.666
AHTC20177592	9.2404	1.7073	0.2541	0	0	0.2807
AHTC20011685	9.6684	22.4446	52.3568	48.6229	38.2624	36.2348
AHTC20004886	25.5957	60.75	45.4061	71.3164	79.0868	69.1505
AHTC20139204	3.2008	0	0	0	0	0
AHTC20095570	124.408	56.2738	24.6256	237.171	93.6881	44.4459
AHTC20036518	7.81	1.8425	1.053	0	1.0513	2.3265
AHTC20149717	0	1.361	3.1786	14.3415	1.3361	2.272
AHTC20023879	110.771	178.736	271.313	225.32	160.045	193.849
AHTC20149154	0	2.1296	7.1746	3.7006	2.9795	3.7717
AHTC20010003	84.7092	39.2896	66.3879	181.127	112.492	49.143
AHTC20001900	13.7227	71.9847	57.3888	30.8469	27.5621	19.6308
AHTC20025796	2.9702	54.5326	57.6368	52.4845	42.3884	41.5538
AHTC20120993	1.5806	9.71	16.9883	13.8889	10.7115	8.0146
AHTC20082818	16.4121	2.8315	6.9259	5.4907	3.2348	4.3718
AHTC20198002	24.587	3.3385	5.3081	4.4099	1.9562	2.49
AHTC20035519	9.276	45.0193	31.0059	41.1208	116.784	43.4417
AHTC20185611	3.3276	1.0221	0	0.1861	0	0.144
AHTC20118944	1.7143	8.4751	8.0162	3.6107	5.2709	4.2049
AHTC20003258	7.7766	2.2238	1.3011	2.8827	3.2815	2.6476
AHTC20067796	104.397	20.1828	17.9815	21.9213	25.3711	22.7799
AHTC20009767	6.6097	1.6394	2.027	0	1.7041	0.9952
AHTC20029381	19.6238	4.5765	92.0619	92.237	49.0958	50.9663
AHTC20070273	3.9847	1.9646	1.5439	1.1767	1.6224	1.8605
AHTC20170517	2.9784	0	0	0	0	0
AHTC20079747	4.1038	8.8713	11.7139	7.3433	18.6425	20.8679
AHTC20016340	83.7726	3.7053	8.9977	11.0173	22.5465	5.707
AHTC20080126	5.8785	14.6418	1.7989	1.534	3.7256	1.3086
AHTC20039679	19.4055	0.8689	2.095	0.8305	1.7613	1.4571
AHTC20068347	4.739	1.4758	0.3594	1.4532	0	1.4558
AHTC20052988	84.3465	35.6295	31.4192	26.2533	48.8775	37.0382
AHTC20174239	3.5579	1.3708	1.2242	0.4367	1.2007	0.6761
AHTC20017171	0	2.1664	3.0401	5.4227	6.0409	4.732
AHTC20248323	0	10.8059	12.927	4.5468	3.5205	5.0281
AHTC20001778	2.6033	6.7503	9.4594	7.6757	6.2372	9.015
AHTC20136026	9.1527	4.7999	1.9245	0.8738	2.7946	4.1551
AHTC20083010	15.9038	6.4493	7.3925	6.5012	4.1914	5.3174
AHTC20009082	10.2446	37.3417	23.9259	27.1916	31.814	46.4733
AHTC20122408	33.8432	18.3865	16.7107	10.2594	21.563	18.7813
AHTC20028215	58.1657	5.7071	35.9586	17.7778	15.7102	21.8936
AHTC20014847	10.042	2.6439	2.4735	0	1.6068	3.6016
AHTC20188306	2.3837	0	0	0	0	0
AHTC20179196	4.2896	0.7024	2.1576	1.9154	0.6117	0.6651
AHTC20008136	84.1302	57.3221	49.5972	45.5497	24.3697	35.63
AHTC20002932	8.563	18.6341	22.3241	13.4853	31.7785	22.1638
AHTC20145796	3.7732	8.9684	11.7053	17.3188	9.6334	9.2552
AHTC20139465	253.168	13.8299	7.9642	7.906	48.4206	51.8926
AHTC20020632	22.3034	64.9727	60.9496	73.72	68.8586	38.0106
AHTC20083944	24.4542	13.5193	8.0486	8.1876	3.6512	10.8273
AHTC20088054	10.1659	3.9994	5.0825	2.4502	3.0025	5.0074
AHTC20124334	2.17	0	0	0	0	0
AHTC20135195	34.4561	2.0823	6.1446	4.3842	9.1759	4.6441
AHTC20079424	4.85	21.8903	51.1783	34.6755	19.2872	48.136
AHTC20108532	4.0644	8.9174	18.4925	16.9192	15.6953	25.0213
AHTC20251704	2.8624	0	0	0	0	0
AHTC20214071	2.4184	0	0	0	0	0
AHTC20097226	0	8.6888	6.1378	11.4028	5.9389	3.8378
AHTC20110781	67.0939	253.212	219.605	88.7627	157.62	143.433
AHTC20029208	4.0874	87.6378	43.8527	27.9394	35.1488	41.2423
AHTC20001989	22.5364	117.436	143.927	137.835	77.6481	122.596
AHTC20106249	78.3521	131.185	326.671	556.439	153.383	188.441
AHTC20024034	20.1548	31.9123	70.6853	32.5896	43.4897	60.706
AHTC20193598	3.5269	0	0	0	0	0
AHTC20035626	9.4255	61.3266	62.8312	58.6427	41.044	47.1771
AHTC20150780	11.3092	0	0.3545	0	0	0.1305
AHTC20028749	13.3913	1.7199	2.4318	1.7351	0.538	2.1207
AHTC20050921	30.0259	15.693	16.1744	7.5409	17.8686	13.9968
AHTC20104370	7.3222	0.378	44.8958	38.2953	16.3178	33.3731
AHTC20051570	3.019	0	0	0	0	0
AHTC20109720	2.6084	30.0649	21.9419	24.2126	24.5189	24.2378
AHTC20002530	5.8078	2.1936	1.498	0	1.6469	0.3819
AHTC20003035	1.8716	5.0646	8.8621	12.2538	5.1382	6.8864
AHTC20207686	18.6274	1.0435	1.7601	0.0739	0.2611	1.3724
AHTC20080285	5.0883	14.0198	31.3459	8.9329	9.7457	11.6785
AHTC20014100	5.3579	0.3762	0.3359	0	0.5648	1.1132
AHTC20021620	88.6499	48.7453	52.9649	49.1889	39.0291	49.3875
AHTC20085874	5.5894	1.2446	2.6152	1.1196	1.2092	0.8667
AHTC20003055	12.5921	33.692	26.2842	24.2494	19.9925	16.9102
AHTC20019064	9.2295	23.1185	25.5174	16.0563	16.9761	20.6967
AHTC20168610	1.4889	4.5733	7.4095	14.4031	5.0029	5.2202
AHTC20133636	3.9512	16.1173	9.0936	10.3471	8.2317	8.0458
AHTC20100084	4.9029	36.7174	44.1626	16.5592	20.5018	27.3347
AHTC20125890	5.4265	1.0092	0.6759	0.3617	0.5446	1.7734
AHTC20015379	22.8117	11.3336	13.4453	10.5948	8.3223	10.2007
AHTC20030869	6.0257	16.5794	27.3775	29.0048	30.8491	12.689
AHTC20028555	7.0956	20.6775	16.255	21.3647	21.0377	12.5219
AHTC20122689	8.7105	2.5482	3.3788	0	1.2174	0.9902
AHTC20132966	621.861	104.953	45.6987	53.7903	55.7877	40.8076
AHTC20177866	36.1485	8.45	11.8483	7.5565	7.0115	8.4817
AHTC20206089	0	3.2762	4.2345	3.4059	2.7832	4.0823
AHTC20055355	3.5582	14.8949	14.7326	14.1741	5.6638	11.8581
AHTC20003218	149.958	112.72	182.863	1095.93	636.329	181.376
AHTC20134178	8.9246	5.827	2.6356	0.6268	1.5623	2.3515
AHTC20005840	216.308	83.6528	29.4692	92.2219	102.589	183.571
AHTC20178021	3.4337	0.7813	0.3987	0	0.419	0.2202
AHTC20060095	5.7661	14.064	12.0604	13.6928	10.4845	8.9788
AHTC20104862	1.9607	11.3898	5.6344	7.0483	6.2132	5.8198
AHTC20057768	20.5343	39.9099	43.9435	70.8343	58.0094	30.9271
AHTC20024070	8.5595	0.6829	0.6098	2.3932	2.1789	0
AHTC20010973	14.6813	34.1719	35.8518	38.8265	33.8321	22.7181
AHTC20111716	5.8465	2.3069	3.5519	0.2281	1.7021	1.334
AHTC20005251	104.309	139.234	135.706	149.103	198.652	192.805
AHTC20010774	2.6129	7.4527	9.727	20.6381	12.4814	17.1069
AHTC20022292	8.3984	19.7995	30.716	22.8828	19.0958	17.7491
AHTC20003325	65.9509	10.4081	11.4104	49.1714	272.724	370.117
AHTC20067315	29.3255	0.3923	0.0701	0.5999	0	0.3096
AHTC20103160	1.8416	16.2634	30.0389	22.5269	27.377	30.392
AHTC20181645	3.6023	0	0	0	0	0
AHTC20058349	32.1746	11.9863	9.9834	13.8057	6.749	10.2322
AHTC20002052	144.193	25.3091	28.0803	49.1459	44.335	16.7522
AHTC20011961	10.2789	5.9137	3.1328	3.1294	2.4832	1.6809
AHTC20079458	4.5456	9.8624	13.2603	23.9355	12.3957	10.6033
AHTC20010219	42.062	4.8149	8.0978	8.4878	25.4239	12.9824
AHTC20089724	1.5669	16.4059	10.4239	3.301	3.4093	3.7856
AHTC20034587	3.5763	13.2606	26.2762	16.3483	18.438	7.3532
AHTC20051768	16.7175	0.131	0.234	0	0.295	0.5169
AHTC20072947	8.6102	2.8211	3.239	0	1.2859	2.4847
AHTC20102814	8.489	91.0359	50.2216	53.7208	34.7863	45.7974
AHTC20106570	7.7619	1.5536	2.1344	0	1.1664	0.9431
AHTC20113527	1.854	16.243	9.1189	4.3435	6.1288	7.2781
AHTC20055525	9.0672	4.2945	3.835	0	3.6034	2.9903
AHTC20062549	20.3433	1.5417	0.1332	0.3169	0.336	0.5887
AHTC20114283	9.6811	21.2764	32.1342	33.5728	23.7454	31.4117
AHTC20094099	36.8459	26.9592	15.7037	51.1617	60.1731	84.656
AHTC20155685	13.0731	6.6312	6.0471	1.6543	2.7131	5.6761
AHTC20137313	6.9529	0	0	0	0	0
AHTC20035507	18.5655	33.6194	47.9538	61.1924	39.7115	65.8749
AHTC20170561	6.8544	2.7946	1.6496	0.4829	1.6002	0.514
AHTC20065546	1.5643	0	0	0	0	0
AHTC20027319	2.7292	14.2623	20.3197	19.7355	17.7366	8.0548
AHTC20084219	4.45	0	0	0	0	0
AHTC20009371	233.894	191.65	149.136	96.3683	96.2807	59.5407
AHTC20074507	4.356	0	0	0	0	0
AHTC20080401	86.7331	22.8639	13.3158	30.9456	21.9626	31.9399
AHTC20019552	94.2152	235.884	67.033	48.9876	136.531	59.6866
AHTC20035708	0	7.8357	4.6649	4.6844	5.229	4.8668
AHTC20087109	3.2935	0.1807	1.0755	0	0.7233	0.297
AHTC20166200	836.672	139.049	79.8008	83.1089	176.45	196.269
AHTC20122751	13.2391	2.9877	1.7787	0	0.9969	1.6373
AHTC20200080	6.8843	2.5893	25.8978	13.6386	13.8668	55.0016
AHTC20188362	65.4728	6.5717	3.4609	5.6903	3.5421	4.488
AHTC20027131	16.0452	0.3095	1.9346	4.5354	4.763	0.9159
AHTC20161495	3.5864	0	0	0	0	0
AHTC20041537	21.4313	8.5632	6.8277	2.7281	11.0208	8.1455
AHTC20057552	22.0969	5.6088	2.3898	1.1912	2.3944	2.2059
AHTC20020418	189.213	19.8892	52.7808	24.7475	53.2471	35.1673
AHTC20059874	2.2322	18.8239	19.6241	17.4209	26.0897	30.0797
AHTC20097017	6.3933	10.9493	47.1379	29.8497	23.0656	24.2887
AHTC20059447	0	4.6821	7.0319	14.3739	11.5039	11.1268
AHTC20149135	5.2593	1.0803	1.1401	0	0.4424	1.6469
AHTC20006525	602.722	241.133	414.823	302.163	347.885	364.691
AHTC20008174	275.957	81.519	67.6862	113.976	115.222	103.891
AHTC20113394	23.6849	8.2502	12.4386	7.4413	3.7806	5.4961
AHTC20043380	4.2829	9.4241	9.4859	9.9094	6.4616	7.0126
AHTC20013963	14.1013	0.2856	7.2259	3.518	9.2909	0.3756
AHTC20019794	19.8122	62.9492	82.8115	54.2136	26.6511	48.0412
AHTC20005234	178.14	24.6195	27.3825	36.6398	50.7782	22.8831
AHTC20215931	5.4231	0.5099	0.3036	0	1.0209	0.6707
AHTC20023611	66.4091	19.3133	17.8574	24.7747	24.0587	28.9988
AHTC20020633	1.5438	16.6458	7.8357	6.043	9.203	12.6652
AHTC20070288	2.303	0	0	0	0	0
AHTC20029788	59.4697	36.1092	28.5876	18.9473	19.4774	25.8918
AHTC20106210	136.238	24.3549	40.648	13.5157	14.5243	9.2999
AHTC20204172	4.6845	11.4681	39.4186	29.9175	17.3818	40.7685
AHTC20116095	7.7791	19.0049	38.5567	41.3829	17.5924	27.12
AHTC20016487	14.0314	42.5091	35.3247	29.3423	36.156	36.4418
AHTC20041243	24.0406	7.0727	3.6397	6.5688	13.3196	6.8586
AHTC20032128	1.5956	8.0334	6.8448	5.5412	3.9285	6.3978
AHTC20186005	3.5257	0	0	0	0	0
AHTC20004253	1.6282	12.99	6.2641	4.5522	5.5588	6.407
AHTC20113746	2.7281	0.266	0.2376	0	0.0999	0
AHTC20085974	47.6349	21.3473	16.9451	8.1502	9.6985	17.0887
AHTC20015931	105.685	32.1422	42.9271	38.3833	61.3537	50.4808
AHTC20008588	46.1788	109.753	93.7563	98.5093	102.988	111.515
AHTC20013138	7.5949	29.377	45.6337	60.7676	56.8974	41.3984
AHTC20081622	5.1957	0.6514	1.1634	0	0	0.9639
AHTC20030649	114.603	341.929	429.24	274.816	257.084	582.571
AHTC20043367	7.9717	2.5331	1.7235	0	0	0.9519
AHTC20006485	7.4052	17.1669	20.9695	22.0715	24.9935	24.3128
AHTC20120540	2.4182	12.9162	11.5996	14.9907	12.8558	9.0235
AHTC20038575	29.0385	67.8681	98.212	229.5	119.297	209.046
AHTC20018901	165.17	295.886	270.76	132.73	254.388	223.175
AHTC20015920	19.6177	33.3062	53.8113	53.9351	55.0869	30.1254
AHTC20224738	4.5909	0	0	0	0	0
AHTC20063136	12.7989	0.9473	1.4502	0	0.1016	2.5365
AHTC20106297	9.6616	4.194	5.2922	0	1.7112	2.968
AHTC20121241	3.4608	32.4895	24.3285	35.186	13.1285	32.5032
AHTC20001830	15.6241	31.0966	34.9305	27.5362	22.5644	27.4145
AHTC20023015	2.9323	24.5968	18.6516	15.2145	17.0282	11.5119
AHTC20008552	5.3225	29.4746	32.7031	44.7627	20.3044	16.2194
AHTC20178823	5.9236	3.0475	2.2945	2.9126	1.8841	3.0651
AHTC20035753	17.4697	4.7273	3.3087	4.803	3.0694	5.7975
AHTC20091927	7.2112	25.9308	19.1052	15.8798	11.0582	17.6791
AHTC20169652	65.7609	18.2929	9.7784	4.9249	7.3502	13.216
AHTC20217713	2.7079	19.9028	12.9984	6.7192	15.2765	14.0655
AHTC20074879	80.7761	17.0062	10.9032	16.0749	10.5225	10.8151
AHTC20115188	6.33	12.4526	14.4368	12.8261	10.2391	12.0375
AHTC20009402	15.1001	27.1148	33.0485	27.4712	23.2448	21.0244
AHTC20007460	64.2764	237.642	158.924	160.89	226.265	89.98
AHTC20172491	17.4906	5.7369	9.1384	1.3831	3.0265	5.3532
AHTC20003144	1.3357	8.2057	4.0477	8.3653	7.6271	7.5548
AHTC20012121	60.9733	104.367	140.864	127.602	107.942	90.8966
AHTC20011301	1.373	18.3959	10.9039	10.1856	3.8597	7.5281
AHTC20133808	4.3411	16.1793	11.753	10.8132	8.0234	8.3461
AHTC20082383	54.1275	30.7485	25.2483	25.7179	21.1547	41.4127
AHTC20090984	5.149	12.9826	12.5223	9.8487	10.0159	10.4364
AHTC20090163	6.3137	25.4672	25.3116	13.1036	50.2385	27.0141
AHTC20106544	11.2035	35.4589	26.659	22.0261	21.6105	18.9594
AHTC20048833	0	3.3579	3.3318	4.4217	4.9299	3.5333
AHTC20206826	12.0421	0	0	0	0	0
AHTC20137351	5.6995	3.3347	3.016	1.362	1.5406	1.3495
AHTC20015769	27.0831	54.3671	79.5345	93.9417	89.7677	81.299
AHTC20030402	286.45	121.532	130.05	136.98	182.867	89.5686
AHTC20127032	1.8733	7.4666	14.926	10.6061	12.4968	19.1907
AHTC20014840	10.0636	45.3923	24.5415	23.0854	13.1995	23.6245
AHTC20012047	1.9805	6.4177	10.9844	0.2556	8.4316	6.9901
AHTC20048021	13.7958	0.3214	8.0372	2.3211	6.1938	3.2765
AHTC20023380	5.6149	17.4524	18.5799	32.0518	16.6477	9.0468
AHTC20052983	2.383	28.184	31.3939	84.2682	123.964	100.009
AHTC20029237	31.1993	87.7623	82.8493	96.1114	53.6445	69.5627
AHTC20022427	9.0168	5.2087	6.0379	3.6698	3.5344	4.0018
AHTC20148229	17.5838	4.1708	4.5625	8.0388	2.9746	9.4627
AHTC20125521	3.656	0	0.1508	0	0	0
AHTC20048074	43.1997	21.6809	19.4993	23.7132	21.4704	22.8358
AHTC20014957	4.4641	23.2366	46.3265	13.6003	20.8931	18.6572
AHTC20037237	105.95	195.303	213.955	126.712	179.823	162.594
AHTC20028526	2.804	12.3862	8.7169	8.885	5.4808	5.6641
AHTC20064733	28.0213	4.6581	8.0747	5.8923	0.1029	2.0948
AHTC20125686	1.488	0	0	0	0	0
AHTC20002819	6.4489	21.2082	16.4397	14.5433	11.8131	24.6018
AHTC20181304	2.791	0	0	0	0	0
AHTC20149102	1.3656	12.0933	17.8044	13.7447	8.9972	7.738
AHTC20134302	4.7568	0.4911	0.4142	1.0257	0.5736	2.0456
AHTC20001993	5.6856	24.0705	13.831	17.7531	17.5015	17.0109
AHTC20194624	6.7072	2.7019	1.0341	2.2134	1.8111	0.8567
AHTC20002169	6.7033	35.3405	18.9432	18.523	16.5702	16.5201
AHTC20006897	141.212	76.9112	84.7996	84.0923	111.709	98.6802
AHTC20183474	6.8087	0.5891	2.0292	0.1609	3.6015	1.7434
AHTC20145184	5.9335	1.9717	2.2799	0.7409	0.6073	0.9974
AHTC20002774	44.5329	30.3515	17.9456	20.266	8.5839	10.4585
AHTC20113168	59.4958	10.9925	26.6678	29.5335	11.141	16.8075
AHTC20019570	39.5927	70.5393	79.1678	209.577	187.965	152.654
AHTC20021352	195.197	258.277	26.9401	0.6285	13.515	2.0272
AHTC20094792	1.0705	3.5107	6.0052	3.7491	2.5243	2.6827
AHTC20146709	95.8891	72.1921	37.8262	40.0801	56.8392	41.6455
AHTC20217892	1.3799	7.6123	8.6518	14.2201	9.6115	6.1439
AHTC20005948	6.0583	28.4768	37.984	31.1783	17.8608	14.9344
AHTC20021073	6.5453	51.9636	35.8288	12.7257	15.724	13.3379
AHTC20042925	0	8.2859	19.6546	41.4107	4.8599	9.1953
AHTC20027655	4.9567	12.5842	12.209	17.1252	19.245	8.6589
AHTC20013014	9.1373	29.3568	27.7103	23.1924	32.1431	16.1647
AHTC20043036	1296.31	709.007	1008.89	1168.27	1210.27	1248.36
AHTC20206111	3.9178	0	0	0	0	0
AHTC20005572	19.7721	48.7482	92.7225	41.1972	58.5296	48.7126
AHTC20117254	0	4.241	4.2042	3.0121	1.7818	1.7463
AHTC20043033	16.2338	3.8162	2.9535	0.1081	2.483	2.426
AHTC20128721	1.273	0	0	0	0	0
AHTC20104080	547.449	495.06	166.899	476.33	250.275	806.872
AHTC20135927	11.1619	8.0488	2.5352	3.0214	3.1384	1.6926
AHTC20120122	1277.34	318.28	161.273	222.801	118.994	109.435
AHTC20196297	3.1708	0.0592	0.1586	0	0	0
AHTC20048473	1.684	8.2206	45.6961	40.3728	24.1317	33.3481
AHTC20108014	5.1445	11.2562	18.3364	18.0877	8.6827	11.7748
AHTC20100256	21.2472	8.8374	5.5243	5.0677	15.1933	13.5994
AHTC20108024	5.1728	13.283	84.5341	121.487	47.3362	66.1784
AHTC20041065	1.0145	3.8951	4.7704	4.2546	6.5169	4.6108
AHTC20038596	3.7418	16.1928	27.8083	16.0895	20.1478	11.3936
AHTC20126247	7.0719	1.4415	2.1454	2.8064	0.5411	0.7505
AHTC20059719	6.2585	0	0	0	0	0
AHTC20108738	18.9438	5.0163	7.0393	4.4746	10.3294	7.7759
AHTC20105986	2.4298	16.7546	9.6573	9.3167	9.7197	9.4658
AHTC20027721	158.806	25.0709	7.2278	1.8238	28.6775	5.3552
AHTC20124294	28.3014	17.3364	13.3975	9.4883	10.8043	14.7445
AHTC20039319	34.5075	13.0493	3.408	6.1967	3.6969	7.2863
AHTC20110165	11.9553	0.7701	6.6189	5.3972	1.1562	2.3738
AHTC20067993	8.7226	0.251	0	1.1194	0	0.2476
AHTC20026818	23.7863	47.235	45.6296	59.8717	17.0585	16.1205
AHTC20077073	0	5.3287	5.9746	2.5653	4.0005	1.869
AHTC20006184	66.8704	31.1695	24.7902	13.421	30.5302	45.6403
AHTC20120420	3.0627	11.8268	31.6841	13.8723	18.4641	29.8291
AHTC20006841	65.1178	12.307	19.913	8.6179	3.5677	1.5626
AHTC20009032	1.4376	6.3081	9.6569	31.1209	9.6069	12.8009
AHTC20092323	1.1889	4.2257	5.6837	3.4902	2.6241	4.4258
AHTC20143078	2.4802	0	0	0	0	0
AHTC20014979	0	17.8939	10.4599	5.0078	2.0623	2.2582
AHTC20048255	2.2914	7.7518	7.8493	8.0597	6.404	5.5671
AHTC20133522	17.8462	27.1836	34.1888	28.5805	50.119	34.9249
AHTC20136034	5.5263	1.1721	0.2887	0.8498	0.3338	0.9967
AHTC20110337	3.1173	0.6632	1.0365	0	0.3112	0.4907
AHTC20038404	2.2511	0	0	0	0	0
AHTC20109477	2.4321	11.513	9.7613	5.3987	4.8072	8.422
AHTC20006490	6.9444	18.9606	16.6728	21.758	11.4748	11.7375
AHTC20125074	3.8765	0	0	0	0	0
AHTC20212184	5.0411	0	0	0	0	0
AHTC20067467	15.2373	5.5593	4.2936	0	1.4664	1.7786
AHTC20108296	2.9116	11.9246	22.0581	20.6229	14.8353	7.73
AHTC20096616	0	4.826	4.503	5.3417	3.4605	2.8991
AHTC20002540	25.955	5.938	5.5634	2.2949	3.9463	3.6489
AHTC20091814	0	2.5298	2.7243	2.323	1.9551	1.7616
AHTC20048994	4.669	10.7235	13.0018	21.7755	11.716	12.5563
AHTC20168382	7.6802	3.7287	3.7993	2.6803	4.7372	4.3855
AHTC20184525	22.1283	0	0	0	0	0
AHTC20148762	2.0849	0	0	0.212	0	0
AHTC20038355	386.126	76.2807	36.8024	33.393	37.6529	29.4545
AHTC20006645	18.8214	2.8877	0.5673	2.208	0.8238	1.5383
AHTC20120346	17.6249	1.0236	4.2657	4.4929	8.6239	2.6926
AHTC20101092	1.9016	29.4336	32.9232	15.1771	11.2764	19.0073
AHTC20030698	28.7945	1.8689	7.4739	4.5042	6.0392	5.2902
AHTC20155613	1.4392	8.0838	5.8653	3.863	11.474	9.594
AHTC20003494	27.2443	12.8746	16.8592	52.3557	17.5848	18.8367
AHTC20008439	15.2609	56.0937	73.4496	68.57	66.0073	89.0622
AHTC20033517	11.9564	121.062	85.1729	340.277	185.419	107.68
AHTC20124015	3.5173	9.1154	10.767	6.155	5.671	8.2395
AHTC20117885	9.0584	17.3759	45.029	64.1842	92.593	46.1558
AHTC20082599	236.528	110.52	99.2021	110.769	129.42	187.97
AHTC20068175	4.6101	0	0.4817	0	0	0.2661
AHTC20033649	609.995	136.381	27.1639	45.4104	90.8745	166.895
AHTC20035097	6.8909	16.4745	18.4363	22.2561	15.5776	17.8969
AHTC20022537	188.068	136.138	143.018	166.135	125.019	105.824
AHTC20026701	16.4793	29.1775	48.3327	55.0882	32.1936	40.3074
AHTC20057554	1.2306	3.08	4.8937	5.4541	4.6246	4.4982
AHTC20113174	1.1433	5.686	4.7043	3.463	3.2643	4.3717
AHTC20033383	0	4.5796	6.9446	5.7808	3.0489	4.0914
AHTC20039274	26.907	5.7699	14.6944	6.0592	6.6581	7.589
AHTC20006239	6.1156	61.435	26.8318	25.2207	17.7725	13.1888
AHTC20022967	1.5138	8.2057	14.795	7.9172	6.5124	11.101
AHTC20265881	6.9422	0	0	0	0	0
AHTC20171579	46.4396	28.4944	7.5902	7.8126	0.8369	23.435
AHTC20188804	27.4927	8.5331	5.2552	7.1243	7.0689	11.9005
AHTC20033817	17.5182	36.2104	36.9426	39.4413	47.5354	42.0055
AHTC20089740	4.0729	19.6592	14.0042	17.2254	12.9449	21.9255
AHTC20087121	4.9633	10.7083	14.3168	32.0715	17.8497	19.3956
AHTC20225170	12.1687	4.1955	5.2225	0	0	2.0066
AHTC20021274	13.6111	8.3689	2.9383	2.7801	4.0275	2.6107
AHTC20020681	48.1661	20.8611	26.2279	87.4468	14.8371	122.117
AHTC20191947	11.9815	0	0	0	0	0
AHTC20030463	3.0118	25.9913	18.6208	26.7591	9.3706	6.6633
AHTC20053653	54.1391	24.6993	19.3627	9.3704	27.319	32.9201
AHTC20069712	16.2544	31.0316	35.5599	32.6951	45.2233	41.3483
AHTC20103636	3.5311	14.7717	22.877	21.9831	60.955	36.0721
AHTC20114311	258.434	104.05	127.486	46.8463	201.481	140.698
AHTC20109164	16.4342	2.1533	3.1927	3.7535	1.8301	1.0019
AHTC20023183	2.7235	0.1992	0.1779	0	0	0
AHTC20023284	87.7297	33.6844	26.1515	9.023	15.8956	32.4142
AHTC20180991	9.6296	3.2415	4.9623	0.3688	2.7812	4.568
AHTC20119052	23.1471	53.5036	12.2641	4.7398	12.4584	1.2701
AHTC20053513	18.2197	12.4245	5.4994	7.1248	9.0438	12.5759
AHTC20104767	31.279	2.3363	8.9971	7.7219	1.9732	2.8807
AHTC20230480	4.4109	0	0	0	0	0
AHTC20001940	0	12.2815	9.0481	8.9599	5.1173	5.4518
AHTC20091377	4.3359	0.6561	1.0546	0	0.9851	0.1294
AHTC20002899	10.4843	3.5827	4.5083	3.943	5.2572	2.0081
AHTC20074508	6.7075	0	0	0	0	0
AHTC20089883	12.0445	3.1957	3.0733	1.5663	2.9528	4.3649
AHTC20169242	2.368	1.0391	0.4013	0.3221	0.5693	0.748
AHTC20027729	2.0442	66.3781	40.532	28.691	33.8057	24.0678
AHTC20072170	6.482	20.0086	23.2982	57.7441	21.6484	22.64
AHTC20117405	1.9012	21.5058	12.2513	5.1188	6.0313	6.3399
AHTC20010584	2.484	4.6715	9.9326	8.4476	5.4444	5.7493
AHTC20036147	2.4113	10.3162	12.362	11.4046	11.849	11.3941
AHTC20005316	37.1203	21.0825	18.2744	20.5599	24.6121	19.8815
AHTC20094071	0	2.7056	2.289	2.3591	2.9934	1.8261
AHTC20020971	13.2986	40.2244	34.3694	31.5439	25.6339	20.9909
AHTC20002535	8.5674	35.4523	26.9356	26.1819	13.7181	14.0577
AHTC20088224	2.4317	0	0	0	0	0
AHTC20015254	2.0312	11.7926	7.8982	5.6353	5.3017	6.8309
AHTC20001995	5.1767	11.0227	13.5014	15.8023	30.9763	15.7223
AHTC20178236	2.7335	0	0	0	0	0
AHTC20004225	2.5935	24.9634	14.7196	12.8415	7.4965	6.4098
AHTC20220431	2.741	0	0.4475	0	0.6772	0.5932
AHTC20125574	16.1243	0	0	0	0	0
AHTC20005046	35.6838	16.6066	21.0403	16.0597	14.6824	18.4189
AHTC20008598	2.3225	10.8707	19.4152	226.407	259.032	793.197
AHTC20004818	280.257	6.2291	1.6361	3.8522	10.3845	7.3194
AHTC20208563	9.5663	3.1814	2.8411	2.7028	2.7865	3.2255
[truncated: 9,050 more rows]

## Sheet: Table S7
Table S7. Functional categroies of 195 up-regualted transcripts assigned by MapMan
GeneID	IDENTIFIER	BINCODE	NAME	DESCRIPTION
AHTC20098677	at3g55440.1	4.1.7	glycolysis.cytosolic branch.triosephosphate isomerase (TPI)	Symbols: ATCTIMC, TPI | TPI (TRIOSEPHOSPHATE ISOMERASE); triose-phosphate isomerase | chr3:20553690-20556560 FORWARD
AHTC20059981	at1g08650.1	4.1.16	glycolysis.cytosolic branch.phospho-enol-pyruvate carboxylase kinase (PPCK)	Symbols: PPCK1 | PPCK1 (PHOSPHOENOLPYRUVATE CARBOXYLASE KINASE); kinase/ protein serine/threonine kinase | chr1:2752156-2753703 FORWARD
AHTC20096276	at1g04410.1	8.2.9	TCA / org transformation.other organic acid transformatons.cyt MDH	malate dehydrogenase, cytosolic, putative | chr1:1189078-1191412 REVERSE
AHTC20014485	at1g08080.1	8.3	TCA / org transformation.carbonic anhydrases	Symbols: ATACA7, ACA7 | ACA7 (ALPHA CARBONIC ANHYDRASE 7); carbonate dehydratase/ zinc ion binding | chr1:2516991-2518546 REVERSE
AHTC20017851	at1g17270.1	10.1	cell wall.precursor synthesis	unknown protein | chr1:5909249-5911693 REVERSE
AHTC20034373	at1g31070.2	10.1	cell wall.precursor synthesis	UDP-N-acetylglucosamine pyrophosphorylase-related | chr1:11084859-11088563 FORWARD
AHTC20002051	at5g15490.1	10.1.4	cell wall.precursor synthesis.UDP-Glc dehydrogenase (UGD)	UDP-glucose 6-dehydrogenase, putative | chr5:5027639-5030194 REVERSE
AHTC20026336	at3g53520.1	10.1.5	cell wall.precursor synthesis.UXS	Symbols: UXS1, ATUXS1 | UXS1 (UDP-GLUCURONIC ACID DECARBOXYLASE 1); UDP-glucuronate decarboxylase/ catalytic | chr3:19841484-19844308 FORWARD
AHTC20080406	at5g49720.1	10.2	cell wall.cellulose synthesis	Symbols: ATGH9A1, DEC, KOR, RSW2, IRX2, KOR1 | ATGH9A1 (ARABIDOPSIS THALIANA GLYCOSYL HYDROLASE 9A1); cellulase/ hydrolase, hydrolyzing O-glycosyl compounds | chr5:20197391-20200288 REVERSE
AHTC20082148	at5g60920.1	10.2.2	cell wall.cellulose synthesis.COBRA	Symbols: COB | COB (COBRA) | chr5:24511196-24514129 REVERSE
AHTC20096611	at5g15650.1	10.5.5	cell wall.cell wall proteins.RGP	Symbols: RGP2, ATRGP2 | RGP2 (REVERSIBLY GLYCOSYLATED POLYPEPTIDE 2); transferase, transferring hexosyl groups | chr5:5092157-5094494 FORWARD
AHTC20101234	at4g13710.1	10.6.3	cell wall.degradation.pectate lyases and polygalacturonases	pectate lyase family protein | chr4:7962432-7966461 FORWARD
AHTC20109341	at1g11580.1	10.8.1	cell wall.pectin*esterases.PME	Symbols: ATPMEPCRA, PMEPCRA | PMEPCRA (METHYLESTERASE PCR A); enzyme inhibitor/ pectinesterase | chr1:3888690-3890811 FORWARD
AHTC20045648	at3g29090.1	10.8.1	cell wall.pectin*esterases.PME	Symbols: PME31, ATPME31 | pectinesterase family protein | chr3:11073703-11075478 FORWARD
AHTC20084099	at3g56130.1	11.1.1	lipid metabolism.FA synthesis and FA elongation.Acetyl CoA Carboxylation	biotin/lipoyl attachment domain-containing protein | chr3:20826658-20829270 FORWARD
AHTC20147836	at2g44300.1	11.6	lipid metabolism.lipid transfer proteins etc	lipid transfer protein-related | chr2:18307309-18308349 REVERSE
AHTC20147730	at2g46210.1	11.8.1	lipid metabolism.'exotics' (steroids, squalene etc).sphingolipids	delta-8 sphingolipid desaturase, putative | chr2:18977344-18979001 FORWARD
AHTC20021229	at2g15230.1	11.9.2.1	lipid metabolism.lipid degradation.lipases.triacylglycerol lipase	Symbols: ATLIP1 | ATLIP1 (Arabidopsis thaliana lipase 1); galactolipase/ hydrolase/ phospholipase/ triacylglycerol lipase | chr2:6612581-6615395 FORWARD
AHTC20108780	at5g16570.1	12.2.2	N-metabolism.ammonia metabolism.glutamine synthetase	Symbols: GLN1;4 | GLN1;4; glutamate-ammonia ligase | chr5:5421743-5424566 REVERSE
AHTC20002179	at2g37500.1	13.1.2.3.2	amino acid metabolism.synthesis.glutamate family.arginine.acetylglutamate kinase	arginine biosynthesis protein ArgJ family | chr2:15739783-15742838 REVERSE
AHTC20005435	at3g57050.3	13.1.3.4.2	amino acid metabolism.synthesis.aspartate family.methionine.cystathionine beta-lyase	Symbols: CBL | CBL (cystathionine beta-lyase); cystathionine beta-lyase | chr3:21111700-21114662 REVERSE
AHTC20003025	at1g18640.2	13.1.5.1.3	amino acid metabolism.synthesis.serine-glycine-cysteine group.serine.phosphoserine phosphatase	Symbols: PSP | PSP (3-PHOSPHOSERINE PHOSPHATASE); phosphoserine phosphatase | chr1:6416357-6418690 REVERSE
AHTC20031222	at5g65720.1	13.1.5.3	amino acid metabolism.synthesis.serine-glycine-cysteine group.cysteine	Symbols: ATNIFS1, NIFS1, NFS1, ATNFS1 | NFS1; ATP binding / cysteine desulfurase/ transaminase | chr5:26296253-26298072 FORWARD
AHTC20006470	at2g45300.1	13.1.6.1.6	amino acid metabolism.synthesis.aromatic aa.chorismate.5-enolpyruvylshikimate-3-phosphate synthase	3-phosphoshikimate 1-carboxyvinyltransferase / 5-enolpyruvylshikimate-3-phosphate / EPSP synthase | chr2:18677311-18680072 FORWARD
AHTC20146353	at5g22630.1	13.1.6.3.1	amino acid metabolism.synthesis.aromatic aa.phenylalanine.arogenate dehydratase / prephenate dehydratase	Symbols: ADT5 | ADT5 (arogenate dehydratase 5); arogenate dehydratase/ prephenate dehydratase | chr5:7524342-7526160 FORWARD
AHTC20096927	at4g13940.2	13.2.3.4	amino acid metabolism.degradation.aspartate family.methionine	Symbols: HOG1, EMB1395, SAHH1, MEE58, ATSAHH1 | MEE58 (MATERNAL EFFECT EMBRYO ARREST 58); adenosylhomocysteinase/ copper ion binding | chr4:8054862-8057139 FORWARD
AHTC20089140	at1g61680.1	16.1.5	secondary metabolism.isoprenoids.terpenoids	Symbols: TPS14, ATTPS14 | TPS14 (TERPENE SYNTHASE 14); S-linalool synthase | chr1:22772455-22774687 REVERSE
AHTC20051261	at5g23960.2	16.1.5	secondary metabolism.isoprenoids.terpenoids	Symbols: ATTPS21, TPS21 | TPS21 (TERPENE SYNTHASE 21); (-)-E-beta-caryophyllene synthase/ alpha-humulene synthase | chr5:8092969-8095128 FORWARD
AHTC20008439	at2g37040.1	16.2.1.1	secondary metabolism.phenylpropanoids.lignin biosynthesis.PAL	Symbols: pal1, ATPAL1 | pal1 (Phe ammonia lyase 1); phenylalanine ammonia-lyase | chr2:15557376-15560363 REVERSE
AHTC20028053	at3g53260.1	16.2.1.1	secondary metabolism.phenylpropanoids.lignin biosynthesis.PAL	Symbols: PAL2, ATPAL2 | PAL2; phenylalanine ammonia-lyase | chr3:19744051-19746780 REVERSE
AHTC20100874	at1g80820.1	16.2.1.7	secondary metabolism.phenylpropanoids.lignin biosynthesis.CCR1	Symbols: CCR2, ATCCR2 | CCR2 (CINNAMOYL COA REDUCTASE); cinnamoyl-CoA reductase | chr1:30370572-30372670 FORWARD
AHTC20005749	at3g55120.1	16.8.2.2	secondary metabolism.flavonoids.chalcones.chalcone isomerase	Symbols: TT5, A11, CFI | TT5 (TRANSPARENT TESTA 5); chalcone isomerase | chr3:20430114-20431470 REVERSE
AHTC20100762	at4g01070.2	16.8.3	secondary metabolism.flavonoids.dihydroflavonols	Symbols: GT72B1, UGT72B1 | GT72B1; UDP-glucosyltransferase/ UDP-glycosyltransferase/ transferase, transferring glycosyl groups | chr4:461592-463449 REVERSE
AHTC20103056	at5g35735.1	17.2.3	hormone metabolism.auxin.induced-regulated-responsive-activated	auxin-responsive family protein | chr5:13900752-13902997 REVERSE
AHTC20006425	at2g17230.1	17.3.2.99	hormone metabolism.brassinosteroid.signal transduction.other	Symbols: EXL5 | EXL5 (EXORDIUM LIKE 5) | chr2:7494536-7496016 REVERSE
AHTC20069758	at1g55020.1	17.7.1.2	hormone metabolism.jasmonate.synthesis-degradation.lipoxygenase	Symbols: LOX1 | LOX1; lipoxygenase | chr1:20525708-20530273 FORWARD
AHTC20097909	at1g13280.1	17.7.1.4	hormone metabolism.jasmonate.synthesis-degradation.allene oxidase cyclase	Symbols: AOC4 | AOC4 (ALLENE OXIDE CYCLASE 4); allene-oxide cyclase | chr1:4547454-4548875 FORWARD
AHTC20039636	at1g45616.1	20.1	stress.biotic	Symbols: AtRLP6 | AtRLP6 (Receptor Like Protein 6); protein binding | chr1:17183550-17186534 REVERSE
AHTC20107315	at4g36010.2	20.1	stress.biotic	pathogenesis-related thaumatin family protein | chr4:17039192-17041141 REVERSE
AHTC20096877	at1g64060.1	20.1.1	stress.biotic.respiratory burst	Symbols: ATRBOH F, ATRBOHF, RBOHAP108, RBOHF | ATRBOH F (ARABIDOPSIS THALIANA RESPIRATORY BURST OXIDASE PROTEIN F); NAD(P)H oxidase | chr1:23769774-23776931 FORWARD
AHTC20085542	at5g51060.1	20.1.1	stress.biotic.respiratory burst	Symbols: RHD2, ATRBOHC, RBOHC | RHD2 (ROOT HAIR DEFECTIVE 2); NAD(P)H oxidase | chr5:20757284-20762431 REVERSE
AHTC20040030	at3g11080.1	20.1.7	stress.biotic.PR-proteins	Symbols: AtRLP35 | AtRLP35 (Receptor Like Protein 35); kinase/ protein binding | chr3:3470440-3473312 FORWARD
AHTC20016161	at1g17860.1	20.1.7.6.1	stress.biotic.PR-proteins.proteinase inhibitors.trypsin inhibitor	trypsin and protease inhibitor family protein / Kunitz family protein | chr1:6149301-6150038 FORWARD
AHTC20098810	at1g04430.2	20.2.3	stress.abiotic.drought/salt	dehydration-responsive protein-related | chr1:1198118-1201527 FORWARD
AHTC20002679	at1g26850.2	20.2.3	stress.abiotic.drought/salt	dehydration-responsive family protein | chr1:9300873-9304139 REVERSE
AHTC20050912	at1g69450.2	20.2.3	stress.abiotic.drought/salt	LOCATED IN: endomembrane system, membrane; EXPRESSED IN: 23 plant structures; EXPRESSED DURING: 13 growth stages; CONTAINS InterPro DOMAIN/s: Protein of unknown function DUF221 (InterPro:IPR003864); BEST Arabidopsis thaliana protein match is: HYP1 (HYPOTHETICAL PROTEIN 1) (TAIR:AT3G01100.1); Has 911 Blast hits to 825 proteins in 137 species: Archae - 0; Bacteria - 0; Metazoa - 152; Fungi - 442; P…
AHTC20156908	at5g63860.1	20.2.5	stress.abiotic.light	Symbols: UVR8 | UVR8 (UVB-RESISTANCE 8); chromatin binding / guanyl-nucleotide exchange factor | chr5:25554508-25558752 REVERSE
AHTC20018725	at3g05950.1	20.2.99	stress.abiotic.unspecified	germin-like protein, putative | chr3:1781067-1782007 REVERSE
AHTC20026939	at5g15780.1	20.2.99	stress.abiotic.unspecified	pollen Ole e 1 allergen and extensin family protein | chr5:5144727-5146403 REVERSE
AHTC20155445	at1g10700.1	23.1.3	nucleotide metabolism.synthesis.PRS-PP	ribose-phosphate pyrophosphokinase 3 / phosphoribosyl diphosphate synthetase 3 (PRS3) | chr1:3554104-3556503 FORWARD
AHTC20136305	at3g01820.1	23.4.1	nucleotide metabolism.phosphotransfer and pyrophosphatases.adenylate kinase	adenylate kinase family protein | chr3:293754-295458 REVERSE
AHTC20095660	at3g57550.2	23.4.2	nucleotide metabolism.phosphotransfer and pyrophosphatases.guanylate kinase	Symbols: AGK2, GK-2 | AGK2 (GUANYLATE KINASE); guanylate kinase | chr3:21306723-21309464 FORWARD
AHTC20015118	at5g26667.1	23.4.3	nucleotide metabolism.phosphotransfer and pyrophosphatases.uridylate kinase	Symbols: PYR6 | PYR6; cytidylate kinase/ uridylate kinase | chr5:9275947-9277971 FORWARD
AHTC20022040	at3g53620.1	23.4.99	nucleotide metabolism.phosphotransfer and pyrophosphatases.misc	Symbols: AtPPa4 | AtPPa4 (Arabidopsis thaliana pyrophosphorylase 4); inorganic diphosphatase | chr3:19880504-19883672 FORWARD
AHTC20006485	at1g06130.2	24.1	Biodegradation of Xenobiotics.hydroxyacylglutathione hydrolase	Symbols: GLX2-4 | GLX2-4 (glyoxalase 2-4); hydrolase/ hydroxyacylglutathione hydrolase/ zinc ion binding | chr1:1857767-1860730 REVERSE
AHTC20105987	at4g13930.1	25.1	C1-metabolism.glycine hydroxymethyltransferase	Symbols: SHM4 | SHM4 (serine hydroxymethyltransferase 4); catalytic/ glycine hydroxymethyltransferase/ pyridoxal phosphate binding | chr4:8047692-8050106 REVERSE
AHTC20012784	at3g05600.1	26.1	misc.misc2	epoxide hydrolase, putative | chr3:1623244-1624763 REVERSE
AHTC20072808	at3g55700.1	26.2	misc.UDP glucosyl and glucoronyl transferases	UDP-glucoronosyl/UDP-glucosyl transferase family protein | chr3:20671115-20673372 FORWARD
AHTC20008347	at1g45130.1	26.3.2	misc.gluco-, galacto- and mannosidases.beta-galactosidase	Symbols: BGAL5 | BGAL5 (beta-galactosidase 5); beta-galactosidase/ catalytic/ cation binding | chr1:17065252-17069262 FORWARD
AHTC20168682	at1g65840.1	26.7	misc.oxidases - copper, flavone etc	Symbols: ATPAO4, PAO4 | ATPAO4 (ARABIDOPSIS THALIANA POLYAMINE OXIDASE 4); amine oxidase/ polyamine oxidase | chr1:24489780-24493024 FORWARD
AHTC20048093	at4g29720.1	26.7	misc.oxidases - copper, flavone etc	Symbols: ATPAO5 | ATPAO5 (Polyamine oxidase 5); amine oxidase/ electron carrier/ oxidoreductase | chr4:14553315-14555167 REVERSE
AHTC20145481	at4g19880.1	26.9	misc.glutathione S transferases	FUNCTIONS IN: molecular_function unknown; INVOLVED IN: response to cadmium ion; LOCATED IN: chloroplast; EXPRESSED IN: 23 plant structures; EXPRESSED DURING: 13 growth stages; CONTAINS InterPro DOMAIN/s: Glutathione S-transferase, predicted (InterPro:IPR016639), Glutathione S-transferase, C-terminal-like (InterPro:IPR010987), Glutathione S-transferase/chloride channel, C-terminal (InterPro:IPR017…
AHTC20007446	at1g22440.1	26.11	misc.alcohol dehydrogenases	alcohol dehydrogenase, putative | chr1:7922428-7924944 FORWARD
AHTC20028892	at1g62510.1	26.21	misc.protease inhibitor/seed storage/lipid transfer protein (LTP) family protein	protease inhibitor/seed storage/lipid transfer protein (LTP) family protein | chr1:23136369-23137191 REVERSE
AHTC20020571	at5g14450.1	26.28	misc.GDSL-motif lipase	GDSL-motif lipase/hydrolase family protein | chr5:4658441-4660175 FORWARD
AHTC20108133	at1g80780.2	27.1.19	RNA.processing.ribonucleases	CCR4-NOT transcription complex protein, putative | chr1:30358184-30359373 FORWARD
AHTC20093427	at2g40820.1	27.1.19	RNA.processing.ribonucleases	FUNCTIONS IN: molecular_function unknown; INVOLVED IN: biological_process unknown; LOCATED IN: plasma membrane; EXPRESSED IN: 21 plant structures; EXPRESSED DURING: 13 growth stages; BEST Arabidopsis thaliana protein match is: myosin heavy chain-related (TAIR:AT3G56480.1); Has 2697 Blast hits to 2260 proteins in 261 species: Archae - 3; Bacteria - 96; Metazoa - 995; Fungi - 432; Plants - 786; Vir…
AHTC20022355	at3g52090.1	27.2	RNA.transcription	Symbols: ATRPB13.6, NRPB11, NRPD11, NRPE11 | NRPB11; DNA binding / DNA-directed RNA polymerase | chr3:19317853-19319080 REVERSE
AHTC20107383	at3g14230.1	27.3.3	RNA.regulation of transcription.AP2/EREBP, APETALA2/Ethylene-responsive element binding protein family	Symbols: RAP2.2 | RAP2.2; DNA binding / transcription factor | chr3:4737146-4739136 REVERSE
AHTC20009806	at3g14230.3	27.3.3	RNA.regulation of transcription.AP2/EREBP, APETALA2/Ethylene-responsive element binding protein family	Symbols: RAP2.2 | RAP2.2; DNA binding / transcription factor | chr3:4737146-4739136 REVERSE
AHTC20100740	at2g28350.1	27.3.4	RNA.regulation of transcription.ARF, Auxin Response Factor family	Symbols: ARF10 | ARF10 (AUXIN RESPONSE FACTOR 10); miRNA binding / transcription factor | chr2:12114331-12116848 FORWARD
AHTC20003721	at2g35940.3	27.3.22	RNA.regulation of transcription.HB,Homeobox transcription factor family	Symbols: BLH1, EDA29 | BLH1 (BEL1-LIKE HOMEODOMAIN 1); DNA binding / protein heterodimerization/ protein homodimerization/ transcription factor | chr2:15088833-15092415 REVERSE
AHTC20135160	at4g35550.1	27.3.22	RNA.regulation of transcription.HB,Homeobox transcription factor family	Symbols: HB-4, WOX13, ATWOX13 | WOX13 (WUSCHEL-RELATED HOMEOBOX 13); DNA binding / transcription factor | chr4:16875521-16877306 REVERSE
AHTC20018053	at5g09380.1	27.3.50	RNA.regulation of transcription.General Transcription	DNA-directed RNA polymerase III RPC4 family protein | chr5:2911313-2913136 REVERSE
AHTC20009552	at5g10770.1	27.3.99	RNA.regulation of transcription.unclassified	chloroplast nucleoid DNA-binding protein, putative | chr5:3403110-3405448 REVERSE
AHTC20057554	at2g24170.1	28.99	DNA.unspecified	endomembrane protein 70, putative | chr2:10274144-10276986 REVERSE
AHTC20036147	at4g35220.1	28.99	DNA.unspecified	cyclase family protein | chr4:16752571-16754305 FORWARD
AHTC20111134	at4g31700.1	29.2.1.2.1.6	protein.synthesis.ribosomal protein.eukaryotic.40S subunit.S6	Symbols: RPS6 | RPS6 (RIBOSOMAL PROTEIN S6); structural constituent of ribosome | chr4:15346072-15347727 REVERSE
AHTC20042448	at3g13920.3	29.2.3	protein.synthesis.initiation	Symbols: EIF4A1, RH4, TIF4A1 | EIF4A1 (EUKARYOTIC TRANSLATION INITIATION FACTOR 4A1); ATP-dependent helicase/ translation initiation factor | chr3:4592256-4594962 REVERSE
AHTC20123659	at1g72770.2	29.4	protein.postranslational modification	Symbols: HAB1 | HAB1 (HOMOLOGY TO ABI1); catalytic/ protein serine/threonine phosphatase | chr1:27390058-27393281 FORWARD
AHTC20004039	at4g31860.2	29.4	protein.postranslational modification	protein phosphatase 2C, putative / PP2C, putative | chr4:15406439-15409000 REVERSE
AHTC20091644	at4g33920.1	29.4	protein.postranslational modification	protein phosphatase 2C family protein / PP2C family protein | chr4:16260663-16262981 FORWARD
AHTC20093470	at5g08160.1	29.4	protein.postranslational modification	Symbols: ATPK3 | ATPK3; ATP binding / kinase/ protein kinase/ protein serine/threonine kinase | chr5:2625559-2628110 REVERSE
AHTC20026943	at5g55560.1	29.4	protein.postranslational modification	protein kinase family protein | chr5:22506302-22507879 REVERSE
AHTC20053560	at5g57610.1	29.4	protein.postranslational modification	protein kinase family protein | chr5:23325307-23329347 FORWARD
AHTC20123624	at3g56050.2	29.4.1.51	protein.postranslational modification.kinase.receptor like cytoplasmatic kinase I	protein kinase family protein | chr3:20797955-20800943 REVERSE
AHTC20108532	at3g52500.1	29.5	protein.degradation	aspartyl protease family protein | chr3:19465499-19467386 REVERSE
AHTC20074780	at5g20660.1	29.5	protein.degradation	24 kDa vacuolar protein, putative | chr5:6986235-6991043 FORWARD
AHTC20032900	at1g50670.1	29.5.3	protein.degradation.cysteine protease	OTU-like cysteine protease family protein | chr1:18774856-18776959 REVERSE
AHTC20020581	at4g39090.1	29.5.3	protein.degradation.cysteine protease	Symbols: RD19, RD19A | RD19 (RESPONSIVE TO DEHYDRATION 19); cysteine-type endopeptidase/ cysteine-type peptidase | chr4:18215556-18217482 REVERSE
AHTC20035603	at4g30810.1	29.5.5	protein.degradation.serine protease	Symbols: scpl29 | scpl29 (serine carboxypeptidase-like 29); serine-type carboxypeptidase | chr4:15003451-15006212 FORWARD
AHTC20206089	at5g49840.1	29.5.5	protein.degradation.serine protease	ATP binding / ATPase/ nucleoside-triphosphatase/ nucleotide binding / protein binding | chr5:20255191-20259300 FORWARD
AHTC20029247	at1g65650.1	29.5.11	protein.degradation.ubiquitin	Symbols: UCH2 | UCH2; ubiquitin thiolesterase/ ubiquitin-specific protease | chr1:24415015-24417709 REVERSE
AHTC20124299	at5g08750.2	29.5.11.4.2	protein.degradation.ubiquitin.E3.RING	zinc finger (C3HC4-type RING finger) family protein | chr5:2852106-2854513 FORWARD
AHTC20150399	at3g23750.1	30.2.9	signalling.receptor kinases.leucine rich repeat IX	leucine-rich repeat family protein / protein kinase family protein | chr3:8558332-8561428 FORWARD
AHTC20155252	at5g48380.1	30.2.10	signalling.receptor kinases.leucine rich repeat X	leucine-rich repeat family protein / protein kinase family protein | chr5:19604089-19607059 REVERSE
AHTC20059945	at1g72180.1	30.2.11	signalling.receptor kinases.leucine rich repeat XI	leucine-rich repeat transmembrane protein kinase, putative | chr1:27162820-27167430 FORWARD
AHTC20072803	at1g34300.1	30.2.24	signalling.receptor kinases.S-locus glycoprotein like	lectin protein kinase family protein | chr1:12503406-12506048 FORWARD
AHTC20025764	at2g43290.1	30.3	signalling.calcium	Symbols: MSS3 | MSS3 (multicopy suppressors of snf4 deficiency in yeast 3); calcium ion binding | chr2:17991052-17992047 REVERSE
AHTC20118480	at3g51850.1	30.3	signalling.calcium	Symbols: CPK13 | CPK13; ATP binding / calcium ion binding / calmodulin-dependent protein kinase/ kinase/ protein kinase/ protein serine/threonine kinase/ protein tyrosine kinase | chr3:19232467-19235889 FORWARD
AHTC20092831	at2g26300.1	30.5	signalling.G-proteins	Symbols: GPA1, GP ALPHA 1, ATGPA1 | GP ALPHA 1 (G PROTEIN ALPHA SUBUNIT 1); GTP binding / GTPase/ channel regulator/ signal transducer | chr2:11196996-11201102 FORWARD
AHTC20015769	at3g45640.1	30.6	signalling.MAP kinases	Symbols: ATMPK3, MPK3 | ATMPK3 (ARABIDOPSIS THALIANA MITOGEN-ACTIVATED PROTEIN KINASE 3); MAP kinase/ kinase/ protein binding / protein kinase | chr3:16756770-16758698 FORWARD
AHTC20095019	at5g67130.1	30.6	signalling.MAP kinases	phospholipase C/ phosphoric diester hydrolase | chr5:26791346-26793882 FORWARD
AHTC20065407	at1g42550.1	31.1	cell.organisation	Symbols: PMI1 | PMI1 (PLASTID MOVEMENT IMPAIRED1) | chr1:15977014-15979952 FORWARD
AHTC20097746	at4g16340.1	31.1	cell.organisation	Symbols: SPK1 | SPK1 (SPIKE1); GTP binding / GTPase binding / guanyl-nucleotide exchange factor | chr4:9228185-9241317 REVERSE
AHTC20105506	at4g27430.2	31.1	cell.organisation	Symbols: CIP7 | CIP7 (COP1-INTERACTING PROTEIN 7); transcription activator | chr4:13718679-13723047 FORWARD
AHTC20005803	at5g09810.1	31.1	cell.organisation	Symbols: ACT2, ACT7 | ACT7 (ACTIN 7); structural constituent of cytoskeleton | chr5:3052097-3054614 FORWARD
AHTC20115129	at5g18410.2	31.1	cell.organisation	Symbols: PIR, KLK, PIR121, SRA1, PIRP | PIR121; transcription activator | chr5:6097298-6104980 REVERSE
AHTC20002163	at4g03270.1	31.3	cell.cycle	Symbols: CYCD6;1 | CYCD6;1 (Cyclin D6;1); cyclin-dependent protein kinase | chr4:1432375-1433691 REVERSE
AHTC20148217	at5g43080.1	31.3	cell.cycle	Symbols: CYCA3;1 | CYCA3;1 (Cyclin A3;1); cyclin-dependent protein kinase regulator | chr5:17293227-17294789 FORWARD
AHTC20122176	at1g04750.2	31.4	cell.vesicle transport	Symbols: VAMP7B, VAMP721, ATVAMP721, AT VAMP7B | VAMP721 (VESICLE-ASSOCIATED MEMBRANE PROTEIN 721) | chr1:1331466-1333567 REVERSE
AHTC20033613	at4g02350.1	31.4	cell.vesicle transport	exocyst complex subunit Sec15-like family protein | chr4:1038114-1040774 FORWARD
AHTC20080555	at5g12370.2	31.4	cell.vesicle transport	Symbols: SEC10 | SEC10 (EXOCYST COMPLEX COMPONENT SEC10) | chr5:4002775-4008804 REVERSE
AHTC20020617	at1g21460.1	33.99	development.unspecified	nodulin MtN3 family protein | chr1:7511850-7513361 REVERSE
AHTC20006425	at2g17230.1	33.99	development.unspecified	Symbols: EXL5 | EXL5 (EXORDIUM LIKE 5) | chr2:7494536-7496016 REVERSE
AHTC20010444	at2g37460.1	33.99	development.unspecified	nodulin MtN21 family protein | chr2:15726448-15729098 REVERSE
AHTC20021144	at3g22550.1	33.99	development.unspecified	senescence-associated protein-related | chr3:7991646-7993454 REVERSE
AHTC20036617	at3g52190.1	33.99	development.unspecified	Symbols: PHF1 | PHF1 (PHOSPHATE TRANSPORTER TRAFFIC FACILITATOR1); nucleotide binding | chr3:19353972-19357074 REVERSE
AHTC20015829	at5g07590.1	33.99	development.unspecified	WD-40 repeat protein family | chr5:2401581-2403877 REVERSE
AHTC20115129	at5g18410.2	33.99	development.unspecified	Symbols: PIR, KLK, PIR121, SRA1, PIRP | PIR121; transcription activator | chr5:6097298-6104980 REVERSE
AHTC20224211	at1g77210.2	34.2	transport.sugars	sugar transporter, putative | chr1:29008939-29011090 REVERSE
AHTC20085631	at1g58030.1	34.3	transport.amino acids	Symbols: CAT2 | CAT2 (CATIONIC AMINO ACID TRANSPORTER 2); amino acid transmembrane transporter | chr1:21464001-21468420 REVERSE
AHTC20034316	at4g32390.1	34.8	transport.metabolite transporters at the envelope membrane	phosphate translocator-related | chr4:15636550-15637602 FORWARD
AHTC20159158	at4g32400.1	34.8	transport.metabolite transporters at the envelope membrane	Symbols: SHS1, ATBT1 | SHS1 (SODIUM HYPERSENSITIVE 1); binding / nucleotide transmembrane transporter/ transporter | chr4:15638625-15640465 FORWARD
AHTC20062440	at1g16310.1	34.12	transport.metal	cation efflux family protein | chr1:5578431-5580693 FORWARD
AHTC20022464	at1g52190.1	34.13	transport.peptides and oligopeptides	proton-dependent oligopeptide transport (POT) family protein | chr1:19434509-19438971 FORWARD
AHTC20003591	at5g62680.1	34.13	transport.peptides and oligopeptides	proton-dependent oligopeptide transport (POT) family protein | chr5:25165137-25167943 REVERSE
AHTC20098515	at1g59870.1	34.16	transport.ABC transporters and multidrug resistance systems	Symbols: PEN3, PDR8, ATPDR8 | PEN3 (PENETRATION 3); ATPase, coupled to transmembrane movement of substances / cadmium ion transmembrane transporter | chr1:22034506-22040038 FORWARD
AHTC20002687	at3g28345.1	34.16	transport.ABC transporters and multidrug resistance systems	ABC transporter family protein | chr3:10593753-10598775 REVERSE
AHTC20169723	at5g25430.1	34.18	transport.unspecified anions	anion exchanger | chr5:8851251-8854259 FORWARD
AHTC20081027	at5g49890.1	34.18	transport.unspecified anions	Symbols: CLC-C, ATCLC-C | CLC-C (CHLORIDE CHANNEL C); anion channel/ voltage-gated chloride channel | chr5:20288119-20292350 REVERSE
AHTC20087350	at2g27810.1	34.99	transport.misc	Symbols: ATNAT12, NAT12 | xanthine/uracil permease family protein | chr2:11852080-11856291 FORWARD
AHTC20033235	at5g62890.3	34.99	transport.misc	permease, putative | chr5:25243417-25247377 FORWARD
AHTC20014032	at1g49750.1	35.1	not assigned.no ontology	leucine-rich repeat family protein | chr1:18410929-18412801 REVERSE
AHTC20122782	at1g65030.1	35.1	not assigned.no ontology	transducin family protein / WD-40 repeat family protein | chr1:24156770-24158675 FORWARD
AHTC20123558	at1g77600.2	35.1	not assigned.no ontology	binding | chr1:29152748-29162156 REVERSE
AHTC20110352	at2g01970.1	35.1	not assigned.no ontology	endomembrane protein 70, putative | chr2:451871-454885 REVERSE
AHTC20007291	at3g06880.1	35.1	not assigned.no ontology	nucleotide binding | chr3:2170589-2175686 REVERSE
AHTC20043203	at4g14305.1	35.1	not assigned.no ontology	FUNCTIONS IN: molecular_function unknown; INVOLVED IN: biological_process unknown; LOCATED IN: integral to membrane; CONTAINS InterPro DOMAIN/s: Mpv17/PMP22 (InterPro:IPR007248); BEST Arabidopsis thaliana protein match is: PMP22 (TAIR:AT4G04470.1); Has 957 Blast hits to 957 proteins in 126 species: Archae - 0; Bacteria - 0; Metazoa - 456; Fungi - 286; Plants - 164; Viruses - 0; Other Eukaryotes -…
AHTC20168112	at4g15093.1	35.1	not assigned.no ontology	catalytic LigB subunit of aromatic ring-opening dioxygenase family | chr4:8618343-8619646 FORWARD
AHTC20011539	at4g28570.1	35.1	not assigned.no ontology	alcohol oxidase-related | chr4:14119425-14122087 FORWARD
AHTC20037914	at4g34480.1	35.1	not assigned.no ontology	catalytic/ cation binding / hydrolase, hydrolyzing O-glycosyl compounds | chr4:16480934-16483995 REVERSE
AHTC20085135	at4g36400.2	35.1	not assigned.no ontology	FAD linked oxidase family protein | chr4:17197212-17200907 FORWARD
AHTC20067720	at5g53500.1	35.1	not assigned.no ontology	WD-40 repeat family protein | chr5:21725441-21729300 REVERSE
AHTC20026492	at4g30480.1	35.1.27	not assigned.no ontology.tetratricopeptide repeat (TPR)	tetratricopeptide repeat (TPR)-containing protein | chr4:14897353-14899121 FORWARD
AHTC20077887	at1g26620.1	35.2	not assigned.unknown	unknown protein | chr1:9195838-9199669 REVERSE
AHTC20051689	at1g48720.1	35.2	not assigned.unknown	unknown protein | chr1:18018148-18018441 FORWARD
AHTC20050535	at1g56423.1	35.2	not assigned.unknown	unknown protein | chr1:21128912-21130839 FORWARD
AHTC20001157	at2g26110.1	35.2	not assigned.unknown	unknown protein | chr2:11120869-11122059 FORWARD
AHTC20026824	at2g40480.1	35.2	not assigned.unknown	unknown protein | chr2:16910364-16912592 FORWARD
AHTC20134554	at2g44260.1	35.2	not assigned.unknown	unknown protein | chr2:18295838-18297867 FORWARD
AHTC20004458	at3g01680.1	35.2	not assigned.unknown	unknown protein | chr3:251981-255513 FORWARD
AHTC20096604	at3g06080.1	35.2	not assigned.unknown	unknown protein | chr3:1834707-1837984 REVERSE
AHTC20167529	at3g06150.1	35.2	not assigned.unknown	unknown protein | chr3:1861797-1864116 REVERSE
AHTC20033300	at3g19540.1	35.2	not assigned.unknown	unknown protein | chr3:6780619-6783166 FORWARD
AHTC20018967	at3g54260.1	35.2	not assigned.unknown	unknown protein | chr3:20085010-20086763 REVERSE
AHTC20008748	at4g20170.1	35.2	not assigned.unknown	unknown protein | chr4:10896679-10899141 FORWARD
AHTC20024583	at4g27435.1	35.2	not assigned.unknown	unknown protein | chr4:13723794-13725137 FORWARD
AHTC20069667	at4g32750.1	35.2	not assigned.unknown	unknown protein | chr4:15795985-15798254 REVERSE
AHTC20006129	at4g35920.2	35.2	not assigned.unknown	Symbols: MCA1 | MCA1 (mid1-complementing activity 1) | chr4:17011788-17015256 REVERSE
AHTC20100036	at5g17190.1	35.2	not assigned.unknown	unknown protein | chr5:5652218-5652983 FORWARD
AHTC20091529	at5g42860.1	35.2	not assigned.unknown	unknown protein | chr5:17183066-17184916 REVERSE

## Sheet: Table S8
Table S8 GO terms of the 195 up-regulated transcripts
GeneID	UniProtAcc	GOID	Term	ParentID1	ParentTerm1	ParentID2	ParentTerm2	ParentID3	ParentTerm3	ParentID4	ParentTerm4	ParentID5	ParentTerm5
AHTC20085631	I1K1U1	GO:0003333	amino acid transmembrane transport	GO:0008150	biological_process	GO:0009987	cellular process	GO:0044763	single-organism cellular process	GO:0055085	transmembrane transport	GO:0034220	ion transmembrane transport	GO:0003333	amino acid transmembrane transport
AHTC20085631	I1K1U1	GO:0015171	amino acid transmembrane transporter activity	GO:0003674	molecular_function	GO:0005215	transporter activity	GO:0022892	substrate-specific transporter activity	GO:0022891	substrate-specific transmembrane transporter activity	GO:0015075	ion transmembrane transporter activity	GO:0008509	anion transmembrane transporter activity
AHTC20085631	I1K1U1	GO:0016020	membrane	GO:0005575	cellular_component	GO:0016020	membrane
AHTC20085631	I1K1U1	GO:0016021	integral to membrane	GO:0005575	cellular_component	GO:0016020	membrane	GO:0044425	membrane part	GO:0031224	intrinsic to membrane	GO:0016021	integral to membrane	GO:0044425	membrane part
AHTC20007446	I1LP48	GO:0008270	zinc ion binding	GO:0003674	molecular_function	GO:0005488	binding	GO:0043167	ion binding	GO:0043169	cation binding	GO:0046872	metal ion binding	GO:0046914	transition metal ion binding
AHTC20007446	I1LP48	GO:0016491	oxidoreductase activity	GO:0003674	molecular_function	GO:0003824	catalytic activity	GO:0016491	oxidoreductase activity
AHTC20007446	I1LP48	GO:0046872	metal ion binding	GO:0003674	molecular_function	GO:0005488	binding	GO:0043167	ion binding	GO:0043169	cation binding	GO:0046872	metal ion binding
AHTC20007446	I1LP48	GO:0055114	oxidation-reduction process	GO:0008150	biological_process	GO:0008152	metabolic process	GO:0044710	single-organism metabolic process	GO:0055114	oxidation-reduction process
AHTC20059945	I1LNP8	GO:0000166	nucleotide binding	GO:0003674	molecular_function	GO:0005488	binding	GO:1901363	heterocyclic compound binding	GO:1901265	nucleoside phosphate binding	GO:0000166	nucleotide binding	GO:0097159	organic cyclic compound binding
AHTC20059945	I1LNP8	GO:0002237	response to molecule of bacterial origin	GO:0008150	biological_process	GO:0051704	multi-organism process	GO:0051707	response to other organism	GO:0009617	response to bacterium	GO:0002237	response to molecule of bacterial origin	GO:0050896	response to stimulus
AHTC20059945	I1LNP8	GO:0004672	protein kinase activity	GO:0003674	molecular_function	GO:0003824	catalytic activity	GO:0016740	transferase activity	GO:0016772	transferase activity, transferring phosphorus-containing groups	GO:0016301	kinase activity	GO:0004672	protein kinase activity
AHTC20059945	I1LNP8	GO:0004674	protein serine/threonine kinase activity	GO:0003674	molecular_function	GO:0003824	catalytic activity	GO:0016740	transferase activity	GO:0016772	transferase activity, transferring phosphorus-containing groups	GO:0016301	kinase activity	GO:0004672	protein kinase activity
AHTC20059945	I1LNP8	GO:0005524	ATP binding	GO:0003674	molecular_function	GO:0005488	binding	GO:1901363	heterocyclic compound binding	GO:0001882	nucleoside binding	GO:0001883	purine nucleoside binding	GO:0032550	purine ribonucleoside binding
AHTC20059945	I1LNP8	GO:0006468	protein phosphorylation	GO:0008150	biological_process	GO:0009987	cellular process	GO:0044237	cellular metabolic process	GO:0044260	cellular macromolecule metabolic process	GO:0044267	cellular protein metabolic process	GO:0006464	cellular protein modification process
AHTC20059945	I1LNP8	GO:0007165	signal transduction	GO:0008150	biological_process	GO:0065007	biological regulation	GO:0050789	regulation of biological process	GO:0050794	regulation of cellular process	GO:0007165	signal transduction	GO:0009987	cellular process
AHTC20059945	I1LNP8	GO:0007169	transmembrane receptor protein tyrosine kinase signaling	GO:0008150	biological_process	GO:0065007	biological regulation	GO:0050789	regulation of biological process	GO:0050794	regulation of cellular process	GO:0007165	signal transduction	GO:0007166	cell surface receptor signaling pathway
AHTC20059945	I1LNP8	GO:0010103	stomatal complex morphogenesis	GO:0008150	biological_process	GO:0032502	developmental process	GO:0048856	anatomical structure development	GO:0009653	anatomical structure morphogenesis	GO:0009886	post-embryonic morphogenesis	GO:0010103	stomatal complex morphogenesis
AHTC20059945	I1LNP8	GO:0016020	membrane	GO:0005575	cellular_component	GO:0016020	membrane
AHTC20059945	I1LNP8	GO:0016021	integral to membrane	GO:0005575	cellular_component	GO:0016020	membrane	GO:0044425	membrane part	GO:0031224	intrinsic to membrane	GO:0016021	integral to membrane	GO:0044425	membrane part
AHTC20059945	I1LNP8	GO:0016301	kinase activity	GO:0003674	molecular_function	GO:0003824	catalytic activity	GO:0016740	transferase activity	GO:0016772	transferase activity, transferring phosphorus-containing groups	GO:0016301	kinase activity
AHTC20059945	I1LNP8	GO:0016310	phosphorylation	GO:0008150	biological_process	GO:0009987	cellular process	GO:0044237	cellular metabolic process	GO:0006793	phosphorus metabolic process	GO:0006796	phosphate-containing compound metabolic process	GO:0016310	phosphorylation
AHTC20059945	I1LNP8	GO:0016740	transferase activity	GO:0003674	molecular_function	GO:0003824	catalytic activity	GO:0016740	transferase activity
AHTC20059945	I1LNP8	GO:0016772	transferase activity, transferring phosphorus-containing	GO:0003674	molecular_function	GO:0003824	catalytic activity	GO:0016740	transferase activity	GO:0016772	transferase activity, transferring phosphorus-containing groups
AHTC20059945	I1LNP8	GO:0048443	stamen development	GO:0008150	biological_process	GO:0032502	developmental process	GO:0048856	anatomical structure development	GO:0048438	floral whorl development	GO:0048466	androecium development	GO:0048443	stamen development
AHTC20003025	K7KKI8	GO:0004647	phosphoserine phosphatase activity	GO:0003674	molecular_function	GO:0003824	catalytic activity	GO:0016787	hydrolase activity	GO:0016788	hydrolase activity, acting on ester bonds	GO:0042578	phosphoric ester hydrolase activity	GO:0016791	phosphatase activity
AHTC20003025	K7KKI8	GO:0006564	L-serine biosynthetic process	GO:0008150	biological_process	GO:0009987	cellular process	GO:0044237	cellular metabolic process	GO:0044249	cellular biosynthetic process	GO:0016053	organic acid biosynthetic process	GO:0046394	carboxylic acid biosynthetic process
AHTC20003025	K7KKI8	GO:0008152	metabolic process	GO:0008150	biological_process	GO:0008152	metabolic process
AHTC20003025	K7KKI8	GO:0016311	dephosphorylation	GO:0008150	biological_process	GO:0009987	cellular process	GO:0044237	cellular metabolic process	GO:0006793	phosphorus metabolic process	GO:0006796	phosphate-containing compound metabolic process	GO:0016311	dephosphorylation
AHTC20003025	K7KKI8	GO:0016791	phosphatase activity	GO:0003674	molecular_function	GO:0003824	catalytic activity	GO:0016787	hydrolase activity	GO:0016788	hydrolase activity, acting on ester bonds	GO:0042578	phosphoric ester hydrolase activity	GO:0016791	phosphatase activity
AHTC20002679	G7LA53	GO:0008168	methyltransferase activity	GO:0003674	molecular_function	GO:0003824	catalytic activity	GO:0016740	transferase activity	GO:0016741	transferase activity, transferring one-carbon groups	GO:0008168	methyltransferase activity
AHTC20002679	G7LA53	GO:0032259	methylation	GO:0008150	biological_process	GO:0008152	metabolic process	GO:0032259	methylation
AHTC20124299	G7LF16	GO:0008270	zinc ion binding	GO:0003674	molecular_function	GO:0005488	binding	GO:0043167	ion binding	GO:0043169	cation binding	GO:0046872	metal ion binding	GO:0046914	transition metal ion binding
AHTC20082148	C6THH0	GO:0010215	cellulose microfibril organization	GO:0008150	biological_process	GO:0071840	cellular component organization or biogenesis	GO:0071554	cell wall organization or biogenesis	GO:0042546	cell wall biogenesis	GO:0070726	cell wall assembly	GO:0071668	plant-type cell wall assembly
AHTC20082148	C6THH0	GO:0016049	cell growth	GO:0008150	biological_process	GO:0009987	cellular process	GO:0044763	single-organism cellular process	GO:0016049	cell growth	GO:0040007	growth	GO:0016049	cell growth
AHTC20082148	C6THH0	GO:0031225	anchored to membrane	GO:0005575	cellular_component	GO:0016020	membrane	GO:0044425	membrane part	GO:0031224	intrinsic to membrane	GO:0031225	anchored to membrane	GO:0044425	membrane part
AHTC20022355	I1L5M8	GO:0003677	DNA binding	GO:0003674	molecular_function	GO:0005488	binding	GO:1901363	heterocyclic compound binding	GO:0003676	nucleic acid binding	GO:0003677	DNA binding	GO:0097159	organic cyclic compound binding
AHTC20022355	I1L5M8	GO:0003899	DNA-directed RNA polymerase activity	GO:0003674	molecular_function	GO:0003824	catalytic activity	GO:0016740	transferase activity	GO:0016772	transferase activity, transferring phosphorus-containing groups	GO:0016779	nucleotidyltransferase activity	GO:0034062	RNA polymerase activity
AHTC20022355	I1L5M8	GO:0006351	transcription, DNA-dependent	GO:0008150	biological_process	GO:0009987	cellular process	GO:0044237	cellular metabolic process	GO:0006725	cellular aromatic compound metabolic process	GO:0019438	aromatic compound biosynthetic process	GO:0034654	nucleobase-containing compound biosynthetic process
AHTC20022355	I1L5M8	GO:0046983	protein dimerization activity	GO:0003674	molecular_function	GO:0005488	binding	GO:0005515	protein binding	GO:0046983	protein dimerization activity
AHTC20065407	G7LD87	GO:0003674	molecular_function	GO:0003674	molecular_function
AHTC20065407	G7LD87	GO:0005886	plasma membrane	GO:0005575	cellular_component	GO:0005623	cell	GO:0044464	cell part	GO:0071944	cell periphery	GO:0005886	plasma membrane	GO:0005886	plasma membrane
AHTC20065407	G7LD87	GO:0006364	rRNA processing	GO:0008150	biological_process	GO:0071840	cellular component organization or biogenesis	GO:0044085	cellular component biogenesis	GO:0022613	ribonucleoprotein complex biogenesis	GO:0042254	ribosome biogenesis	GO:0006364	rRNA processing
AHTC20065407	G7LD87	GO:0009902	chloroplast relocation	GO:0008150	biological_process	GO:0071840	cellular component organization or biogenesis	GO:0016043	cellular component organization	GO:0006996	organelle organization	GO:0009657	plastid organization	GO:0009658	chloroplast organization
AHTC20065407	G7LD87	GO:0010027	thylakoid membrane organization	GO:0008150	biological_process	GO:0071840	cellular component organization or biogenesis	GO:0016043	cellular component organization	GO:0061024	membrane organization	GO:0016044	cellular membrane organization	GO:0009668	plastid membrane organization
AHTC20065407	G7LD87	GO:0010207	photosystem II assembly	GO:0008150	biological_process	GO:0071840	cellular component organization or biogenesis	GO:0044085	cellular component biogenesis	GO:0022607	cellular component assembly	GO:0065003	macromolecular complex assembly	GO:0034622	cellular macromolecular complex assembly
AHTC20065407	G7LD87	GO:0034660	ncRNA metabolic process	GO:0008150	biological_process	GO:0009987	cellular process	GO:0044237	cellular metabolic process	GO:0006725	cellular aromatic compound metabolic process	GO:0006139	nucleobase-containing compound metabolic process	GO:0090304	nucleic acid metabolic process
AHTC20065407	G7LD87	GO:0035304	regulation of protein dephosphorylation	GO:0008150	biological_process	GO:0065007	biological regulation	GO:0050789	regulation of biological process	GO:0050794	regulation of cellular process	GO:0031323	regulation of cellular metabolic process	GO:0032268	regulation of cellular protein metabolic process
AHTC20065407	G7LD87	GO:0042793	transcription from plastid promoter	GO:0008150	biological_process	GO:0071840	cellular component organization or biogenesis	GO:0016043	cellular component organization	GO:0006996	organelle organization	GO:0009657	plastid organization	GO:0042793	transcription from plastid promoter
AHTC20065407	G7LD87	GO:0045893	positive regulation of transcription, DNA-dependent	GO:0008150	biological_process	GO:0065007	biological regulation	GO:0050789	regulation of biological process	GO:0048518	positive regulation of biological process	GO:0048522	positive regulation of cellular process	GO:0031325	positive regulation of cellular metabolic process
AHTC20111134	Q2HTS1	GO:0003735	structural constituent of ribosome	GO:0003674	molecular_function	GO:0005198	structural molecule activity
AHTC20111134	Q2HTS1	GO:0005622	intracellular	GO:0005575	cellular_component	GO:0005623	cell	GO:0044464	cell part	GO:0005622	intracellular	GO:0044464	cell part	GO:0005622	intracellular
AHTC20111134	Q2HTS1	GO:0005840	ribosome	GO:0005575	cellular_component	GO:0005623	cell	GO:0044464	cell part	GO:0005622	intracellular	GO:0044424	intracellular part	GO:0005737	cytoplasm
AHTC20111134	Q2HTS1	GO:0006412	translation	GO:0008150	biological_process	GO:0009987	cellular process	GO:0044237	cellular metabolic process	GO:0044249	cellular biosynthetic process	GO:0034645	cellular macromolecule biosynthetic process	GO:0006412	translation
AHTC20111134	Q2HTS1	GO:0030529	ribonucleoprotein complex	GO:0005575	cellular_component	GO:0005623	cell	GO:0044464	cell part	GO:0005622	intracellular	GO:0044424	intracellular part	GO:0030529	ribonucleoprotein complex
AHTC20048093	K7MBX1	GO:0016491	oxidoreductase activity	GO:0003674	molecular_function	GO:0003824	catalytic activity	GO:0016491	oxidoreductase activity
AHTC20048093	K7MBX1	GO:0055114	oxidation-reduction process	GO:0008150	biological_process	GO:0008152	metabolic process	GO:0044710	single-organism metabolic process	GO:0055114	oxidation-reduction process
AHTC20080406	I1MFX5	GO:0003824	catalytic activity	GO:0003674	molecular_function	GO:0003824	catalytic activity
AHTC20080406	I1MFX5	GO:0004553	hydrolase activity, hydrolyzing O-glycosyl compounds	GO:0003674	molecular_function	GO:0003824	catalytic activity	GO:0016787	hydrolase activity	GO:0016798	hydrolase activity, acting on glycosyl bonds	GO:0004553	hydrolase activity, hydrolyzing O-glycosyl compounds
AHTC20080406	I1MFX5	GO:0005975	carbohydrate metabolic process	GO:0008150	biological_process	GO:0008152	metabolic process	GO:0071704	organic substance metabolic process	GO:0005975	carbohydrate metabolic process	GO:0044238	primary metabolic process	GO:0005975	carbohydrate metabolic process
AHTC20110352	I1L3Z7	GO:0016021	integral to membrane	GO:0005575	cellular_component	GO:0016020	membrane	GO:0044425	membrane part	GO:0031224	intrinsic to membrane	GO:0016021	integral to membrane	GO:0044425	membrane part
AHTC20085542	I1KP10	GO:0004601	peroxidase activity	GO:0003674	molecular_function	GO:0016209	antioxidant activity	GO:0004601	peroxidase activity	GO:0003824	catalytic activity	GO:0016491	oxidoreductase activity	GO:0016684	oxidoreductase activity, acting on peroxide as acceptor
AHTC20085542	I1KP10	GO:0005509	calcium ion binding	GO:0003674	molecular_function	GO:0005488	binding	GO:0043167	ion binding	GO:0043169	cation binding	GO:0046872	metal ion binding
AHTC20085542	I1KP10	GO:0016020	membrane	GO:0005575	cellular_component	GO:0016020	membrane
AHTC20085542	I1KP10	GO:0016021	integral to membrane	GO:0005575	cellular_component	GO:0016020	membrane	GO:0044425	membrane part	GO:0031224	intrinsic to membrane	GO:0016021	integral to membrane	GO:0044425	membrane part
AHTC20085542	I1KP10	GO:0016491	oxidoreductase activity	GO:0003674	molecular_function	GO:0003824	catalytic activity	GO:0016491	oxidoreductase activity
AHTC20085542	I1KP10	GO:0050664	oxidoreductase activity, acting on NAD(P)H, oxygen as	GO:0003674	molecular_function	GO:0003824	catalytic activity	GO:0016491	oxidoreductase activity	GO:0016651	oxidoreductase activity, acting on NAD(P)H	GO:0050664	oxidoreductase activity, acting on NAD(P)H, oxygen as acceptor
AHTC20085542	I1KP10	GO:0055114	oxidation-reduction process	GO:0008150	biological_process	GO:0008152	metabolic process	GO:0044710	single-organism metabolic process	GO:0055114	oxidation-reduction process
AHTC20108532	I1JQ75	GO:0004190	aspartic-type endopeptidase activity	GO:0003674	molecular_function	GO:0003824	catalytic activity	GO:0016787	hydrolase activity	GO:0008233	peptidase activity	GO:0070011	peptidase activity, acting on L-amino acid peptides	GO:0070001	aspartic-type peptidase activity
AHTC20108532	I1JQ75	GO:0006508	proteolysis	GO:0008150	biological_process	GO:0008152	metabolic process	GO:0071704	organic substance metabolic process	GO:0043170	macromolecule metabolic process	GO:0019538	protein metabolic process	GO:0006508	proteolysis
AHTC20108532	I1JQ75	GO:0008233	peptidase activity	GO:0003674	molecular_function	GO:0003824	catalytic activity	GO:0016787	hydrolase activity	GO:0008233	peptidase activity
AHTC20108532	I1JQ75	GO:0016787	hydrolase activity	GO:0003674	molecular_function	GO:0003824	catalytic activity	GO:0016787	hydrolase activity
AHTC20206089	M1BUX0	GO:0005524	ATP binding	GO:0003674	molecular_function	GO:0005488	binding	GO:1901363	heterocyclic compound binding	GO:0001882	nucleoside binding	GO:0001883	purine nucleoside binding	GO:0032550	purine ribonucleoside binding
AHTC20206089	M1BUX0	GO:0006457	protein folding	GO:0008150	biological_process	GO:0009987	cellular process	GO:0044237	cellular metabolic process	GO:0044260	cellular macromolecule metabolic process	GO:0044267	cellular protein metabolic process	GO:0006457	protein folding
AHTC20206089	M1BUX0	GO:0051082	unfolded protein binding	GO:0003674	molecular_function	GO:0005488	binding	GO:0005515	protein binding
AHTC20006485	I1LQC6	GO:0004416	hydroxyacylglutathione hydrolase activity	GO:0003674	molecular_function	GO:0003824	catalytic activity	GO:0016787	hydrolase activity	GO:0016788	hydrolase activity, acting on ester bonds	GO:0016790	thiolester hydrolase activity
AHTC20006485	I1LQC6	GO:0006750	glutathione biosynthetic process	GO:0008150	biological_process	GO:0009987	cellular process	GO:0044237	cellular metabolic process	GO:0044249	cellular biosynthetic process	GO:0044271	cellular nitrogen compound biosynthetic process	GO:0043604	amide biosynthetic process
AHTC20006485	I1LQC6	GO:0008270	zinc ion binding	GO:0003674	molecular_function	GO:0005488	binding	GO:0043167	ion binding	GO:0043169	cation binding	GO:0046872	metal ion binding	GO:0046914	transition metal ion binding
AHTC20006485	I1LQC6	GO:0016787	hydrolase activity	GO:0003674	molecular_function	GO:0003824	catalytic activity	GO:0016787	hydrolase activity
AHTC20015769	A9YED0	GO:0000165	MAPK cascade	GO:0008150	biological_process	GO:0065007	biological regulation	GO:0050789	regulation of biological process	GO:0050794	regulation of cellular process	GO:0007165	signal transduction	GO:0035556	intracellular signal transduction
AHTC20015769	A9YED0	GO:0000166	nucleotide binding	GO:0003674	molecular_function	GO:0005488	binding	GO:1901363	heterocyclic compound binding	GO:1901265	nucleoside phosphate binding	GO:0000166	nucleotide binding	GO:0097159	organic cyclic compound binding
AHTC20015769	A9YED0	GO:0004672	protein kinase activity	GO:0003674	molecular_function	GO:0003824	catalytic activity	GO:0016740	transferase activity	GO:0016772	transferase activity, transferring phosphorus-containing groups	GO:0016301	kinase activity	GO:0004672	protein kinase activity
AHTC20015769	A9YED0	GO:0004674	protein serine/threonine kinase activity	GO:0003674	molecular_function	GO:0003824	catalytic activity	GO:0016740	transferase activity	GO:0016772	transferase activity, transferring phosphorus-containing groups	GO:0016301	kinase activity	GO:0004672	protein kinase activity
AHTC20015769	A9YED0	GO:0004707	MAP kinase activity	GO:0003674	molecular_function	GO:0003824	catalytic activity	GO:0016740	transferase activity	GO:0016772	transferase activity, transferring phosphorus-containing groups	GO:0016301	kinase activity	GO:0004672	protein kinase activity
AHTC20015769	A9YED0	GO:0005524	ATP binding	GO:0003674	molecular_function	GO:0005488	binding	GO:1901363	heterocyclic compound binding	GO:0001882	nucleoside binding	GO:0001883	purine nucleoside binding	GO:0032550	purine ribonucleoside binding
AHTC20015769	A9YED0	GO:0006468	protein phosphorylation	GO:0008150	biological_process	GO:0009987	cellular process	GO:0044237	cellular metabolic process	GO:0044260	cellular macromolecule metabolic process	GO:0044267	cellular protein metabolic process	GO:0006464	cellular protein modification process
AHTC20015769	A9YED0	GO:0016301	kinase activity	GO:0003674	molecular_function	GO:0003824	catalytic activity	GO:0016740	transferase activity	GO:0016772	transferase activity, transferring phosphorus-containing groups	GO:0016301	kinase activity
AHTC20015769	A9YED0	GO:0016310	phosphorylation	GO:0008150	biological_process	GO:0009987	cellular process	GO:0044237	cellular metabolic process	GO:0006793	phosphorus metabolic process	GO:0006796	phosphate-containing compound metabolic process	GO:0016310	phosphorylation
AHTC20015769	A9YED0	GO:0016740	transferase activity	GO:0003674	molecular_function	GO:0003824	catalytic activity	GO:0016740	transferase activity
AHTC20015769	A9YED0	GO:0016772	transferase activity, transferring phosphorus-containing	GO:0003674	molecular_function	GO:0003824	catalytic activity	GO:0016740	transferase activity	GO:0016772	transferase activity, transferring phosphorus-containing groups
AHTC20008439	Q1AJZ8	GO:0003824	catalytic activity	GO:0003674	molecular_function	GO:0003824	catalytic activity
AHTC20008439	Q1AJZ8	GO:0005737	cytoplasm	GO:0005575	cellular_component	GO:0005623	cell	GO:0044464	cell part	GO:0005622	intracellular	GO:0044424	intracellular part	GO:0005737	cytoplasm
AHTC20008439	Q1AJZ8	GO:0006559	L-phenylalanine catabolic process	GO:0008150	biological_process	GO:0009987	cellular process	GO:0044237	cellular metabolic process	GO:0006725	cellular aromatic compound metabolic process	GO:0009072	aromatic amino acid family metabolic process	GO:0009074	aromatic amino acid family catabolic process
AHTC20008439	Q1AJZ8	GO:0009058	biosynthetic process	GO:0008150	biological_process	GO:0008152	metabolic process	GO:0009058	biosynthetic process
AHTC20008439	Q1AJZ8	GO:0009698	phenylpropanoid metabolic process	GO:0008150	biological_process	GO:0009987	cellular process	GO:0044237	cellular metabolic process	GO:0006725	cellular aromatic compound metabolic process	GO:0009698	phenylpropanoid metabolic process	GO:0008152	metabolic process
AHTC20008439	Q1AJZ8	GO:0009800	cinnamic acid biosynthetic process	GO:0008150	biological_process	GO:0009987	cellular process	GO:0044237	cellular metabolic process	GO:0006725	cellular aromatic compound metabolic process	GO:0019438	aromatic compound biosynthetic process	GO:0009699	phenylpropanoid biosynthetic process
AHTC20008439	Q1AJZ8	GO:0016829	lyase activity	GO:0003674	molecular_function	GO:0003824	catalytic activity	GO:0016829	lyase activity
AHTC20008439	Q1AJZ8	GO:0016841	ammonia-lyase activity	GO:0003674	molecular_function	GO:0003824	catalytic activity	GO:0016829	lyase activity	GO:0016840	carbon-nitrogen lyase activity	GO:0016841	ammonia-lyase activity
AHTC20008439	Q1AJZ8	GO:0045548	phenylalanine ammonia-lyase activity	GO:0003674	molecular_function	GO:0003824	catalytic activity	GO:0016829	lyase activity	GO:0016840	carbon-nitrogen lyase activity	GO:0016841	ammonia-lyase activity
AHTC20057554	B9STR3	GO:0016021	integral to membrane	GO:0005575	cellular_component	GO:0016020	membrane	GO:0044425	membrane part	GO:0031224	intrinsic to membrane	GO:0016021	integral to membrane	GO:0044425	membrane part
AHTC20008598	D4NXQ2	GO:0005576	extracellular region	GO:0005575	cellular_component	GO:0005576	extracellular region
AHTC20008598	D4NXQ2	GO:0030145	manganese ion binding	GO:0003674	molecular_function	GO:0005488	binding	GO:0043167	ion binding	GO:0043169	cation binding	GO:0046872	metal ion binding	GO:0046914	transition metal ion binding
AHTC20008598	D4NXQ2	GO:0045735	nutrient reservoir activity	GO:0003674	molecular_function
AHTC20008598	D4NXQ2	GO:0046872	metal ion binding	GO:0003674	molecular_function	GO:0005488	binding	GO:0043167	ion binding	GO:0043169	cation binding	GO:0046872	metal ion binding
AHTC20021229	K7N361	GO:0006629	lipid metabolic process	GO:0008150	biological_process	GO:0008152	metabolic process	GO:0071704	organic substance metabolic process	GO:0006629	lipid metabolic process	GO:0044238	primary metabolic process	GO:0006629	lipid metabolic process
AHTC20021229	K7N361	GO:0016042	lipid catabolic process	GO:0008150	biological_process	GO:0008152	metabolic process	GO:0009056	catabolic process	GO:1901575	organic substance catabolic process	GO:0016042	lipid catabolic process	GO:0071704	organic substance metabolic process
AHTC20021229	K7N361	GO:0016787	hydrolase activity	GO:0003674	molecular_function	GO:0003824	catalytic activity	GO:0016787	hydrolase activity
AHTC20021229	K7N361	GO:0016788	hydrolase activity, acting on ester bonds	GO:0003674	molecular_function	GO:0003824	catalytic activity	GO:0016787	hydrolase activity	GO:0016788	hydrolase activity, acting on ester bonds
AHTC20108133	I1K8P4	GO:0003676	nucleic acid binding	GO:0003674	molecular_function	GO:0005488	binding	GO:1901363	heterocyclic compound binding	GO:0003676	nucleic acid binding	GO:0097159	organic cyclic compound binding	GO:0003676	nucleic acid binding
AHTC20108133	I1K8P4	GO:0005634	nucleus	GO:0005575	cellular_component	GO:0005623	cell	GO:0044464	cell part	GO:0005622	intracellular	GO:0044424	intracellular part	GO:0043229	intracellular organelle
AHTC20093859	J3JR88	GO:0003824	catalytic activity	GO:0003674	molecular_function	GO:0003824	catalytic activity
AHTC20093859	J3JR88	GO:0005737	cytoplasm	GO:0005575	cellular_component	GO:0005623	cell	GO:0044464	cell part	GO:0005622	intracellular	GO:0044424	intracellular part	GO:0005737	cytoplasm
AHTC20093859	J3JR88	GO:0006559	L-phenylalanine catabolic process	GO:0008150	biological_process	GO:0009987	cellular process	GO:0044237	cellular metabolic process	GO:0006725	cellular aromatic compound metabolic process	GO:0009072	aromatic amino acid family metabolic process	GO:0009074	aromatic amino acid family catabolic process
AHTC20093859	J3JR88	GO:0009058	biosynthetic process	GO:0008150	biological_process	GO:0008152	metabolic process	GO:0009058	biosynthetic process
AHTC20093859	J3JR88	GO:0009698	phenylpropanoid metabolic process	GO:0008150	biological_process	GO:0009987	cellular process	GO:0044237	cellular metabolic process	GO:0006725	cellular aromatic compound metabolic process	GO:0009698	phenylpropanoid metabolic process	GO:0008152	metabolic process
AHTC20093859	J3JR88	GO:0009800	cinnamic acid biosynthetic process	GO:0008150	biological_process	GO:0009987	cellular process	GO:0044237	cellular metabolic process	GO:0006725	cellular aromatic compound metabolic process	GO:0019438	aromatic compound biosynthetic process	GO:0009699	phenylpropanoid biosynthetic process
AHTC20093859	J3JR88	GO:0016829	lyase activity	GO:0003674	molecular_function	GO:0003824	catalytic activity	GO:0016829	lyase activity
AHTC20093859	J3JR88	GO:0016841	ammonia-lyase activity	GO:0003674	molecular_function	GO:0003824	catalytic activity	GO:0016829	lyase activity	GO:0016840	carbon-nitrogen lyase activity	GO:0016841	ammonia-lyase activity
AHTC20033235	I1JX45	GO:0005215	transporter activity	GO:0003674	molecular_function	GO:0005215	transporter activity
AHTC20033235	I1JX45	GO:0006810	transport	GO:0008150	biological_process	GO:0051234	establishment of localization	GO:0006810	transport	GO:0051179	localization	GO:0051234	establishment of localization	GO:0006810	transport
AHTC20033235	I1JX45	GO:0016020	membrane	GO:0005575	cellular_component	GO:0016020	membrane
AHTC20033235	I1JX45	GO:0055085	transmembrane transport	GO:0008150	biological_process	GO:0009987	cellular process	GO:0044763	single-organism cellular process	GO:0055085	transmembrane transport	GO:0051234	establishment of localization	GO:0006810	transport
AHTC20002051	G7L571	GO:0003979	UDP-glucose 6-dehydrogenase activity	GO:0003674	molecular_function	GO:0003824	catalytic activity	GO:0016491	oxidoreductase activity	GO:0016614	oxidoreductase activity, acting on CH-OH group of donors	GO:0016616	oxidoreductase activity, acting on the CH-OH group of donors, NAD or NADP as acceptor
AHTC20002051	G7L571	GO:0016491	oxidoreductase activity	GO:0003674	molecular_function	GO:0003824	catalytic activity	GO:0016491	oxidoreductase activity
AHTC20002051	G7L571	GO:0016616	oxidoreductase activity, acting on the CH-OH group of donors,	GO:0003674	molecular_function	GO:0003824	catalytic activity	GO:0016491	oxidoreductase activity	GO:0016614	oxidoreductase activity, acting on CH-OH group of donors	GO:0016616	oxidoreductase activity, acting on the CH-OH group of donors, NAD or NADP as acceptor
AHTC20002051	G7L571	GO:0051287	NAD binding	GO:0003674	molecular_function	GO:0005488	binding	GO:0048037	cofactor binding	GO:0050662	coenzyme binding	GO:0051287	NAD binding	GO:1901363	heterocyclic compound binding
AHTC20002051	G7L571	GO:0055114	oxidation-reduction process	GO:0008150	biological_process	GO:0008152	metabolic process	GO:0044710	single-organism metabolic process	GO:0055114	oxidation-reduction process
AHTC20059981	Q8GSL0	GO:0000166	nucleotide binding	GO:0003674	molecular_function	GO:0005488	binding	GO:1901363	heterocyclic compound binding	GO:1901265	nucleoside phosphate binding	GO:0000166	nucleotide binding	GO:0097159	organic cyclic compound binding
AHTC20059981	Q8GSL0	GO:0004672	protein kinase activity	GO:0003674	molecular_function	GO:0003824	catalytic activity	GO:0016740	transferase activity	GO:0016772	transferase activity, transferring phosphorus-containing groups	GO:0016301	kinase activity	GO:0004672	protein kinase activity
AHTC20059981	Q8GSL0	GO:0004674	protein serine/threonine kinase activity	GO:0003674	molecular_function	GO:0003824	catalytic activity	GO:0016740	transferase activity	GO:0016772	transferase activity, transferring phosphorus-containing groups	GO:0016301	kinase activity	GO:0004672	protein kinase activity
AHTC20059981	Q8GSL0	GO:0005524	ATP binding	GO:0003674	molecular_function	GO:0005488	binding	GO:1901363	heterocyclic compound binding	GO:0001882	nucleoside binding	GO:0001883	purine nucleoside binding	GO:0032550	purine ribonucleoside binding
AHTC20059981	Q8GSL0	GO:0006468	protein phosphorylation	GO:0008150	biological_process	GO:0009987	cellular process	GO:0044237	cellular metabolic process	GO:0044260	cellular macromolecule metabolic process	GO:0044267	cellular protein metabolic process	GO:0006464	cellular protein modification process
AHTC20059981	Q8GSL0	GO:0016301	kinase activity	GO:0003674	molecular_function	GO:0003824	catalytic activity	GO:0016740	transferase activity	GO:0016772	transferase activity, transferring phosphorus-containing groups	GO:0016301	kinase activity
AHTC20059981	Q8GSL0	GO:0016310	phosphorylation	GO:0008150	biological_process	GO:0009987	cellular process	GO:0044237	cellular metabolic process	GO:0006793	phosphorus metabolic process	GO:0006796	phosphate-containing compound metabolic process	GO:0016310	phosphorylation
AHTC20059981	Q8GSL0	GO:0016772	transferase activity, transferring phosphorus-containing	GO:0003674	molecular_function	GO:0003824	catalytic activity	GO:0016740	transferase activity	GO:0016772	transferase activity, transferring phosphorus-containing groups
AHTC20091644	B7FHJ9	GO:0003824	catalytic activity	GO:0003674	molecular_function	GO:0003824	catalytic activity
AHTC20091644	B7FHJ9	GO:0004721	phosphoprotein phosphatase activity	GO:0003674	molecular_function	GO:0003824	catalytic activity	GO:0016787	hydrolase activity	GO:0016788	hydrolase activity, acting on ester bonds	GO:0042578	phosphoric ester hydrolase activity	GO:0016791	phosphatase activity
AHTC20091644	B7FHJ9	GO:0004722	protein serine/threonine phosphatase activity	GO:0003674	molecular_function	GO:0003824	catalytic activity	GO:0016787	hydrolase activity	GO:0016788	hydrolase activity, acting on ester bonds	GO:0042578	phosphoric ester hydrolase activity	GO:0016791	phosphatase activity
AHTC20091644	B7FHJ9	GO:0006470	protein dephosphorylation	GO:0008150	biological_process	GO:0009987	cellular process	GO:0044237	cellular metabolic process	GO:0044260	cellular macromolecule metabolic process	GO:0044267	cellular protein metabolic process	GO:0006464	cellular protein modification process
AHTC20091644	B7FHJ9	GO:0016787	hydrolase activity	GO:0003674	molecular_function	GO:0003824	catalytic activity	GO:0016787	hydrolase activity
AHTC20091644	B7FHJ9	GO:0046872	metal ion binding	GO:0003674	molecular_function	GO:0005488	binding	GO:0043167	ion binding	GO:0043169	cation binding	GO:0046872	metal ion binding
AHTC20002163	I1M3Y8	GO:0005634	nucleus	GO:0005575	cellular_component	GO:0005623	cell	GO:0044464	cell part	GO:0005622	intracellular	GO:0044424	intracellular part	GO:0043229	intracellular organelle
AHTC20092831	B9RQY3	GO:0000166	nucleotide binding	GO:0003674	molecular_function	GO:0005488	binding	GO:1901363	heterocyclic compound binding	GO:1901265	nucleoside phosphate binding	GO:0000166	nucleotide binding	GO:0097159	organic cyclic compound binding
AHTC20092831	B9RQY3	GO:0003924	GTPase activity	GO:0003674	molecular_function	GO:0003824	catalytic activity	GO:0016787	hydrolase activity	GO:0016817	hydrolase activity, acting on acid anhydrides	GO:0016818	hydrolase activity, acting on acid anhydrides, in phosphorus-containing anhydrides	GO:0016462	pyrophosphatase activity
AHTC20092831	B9RQY3	GO:0004871	signal transducer activity	GO:0003674	molecular_function	GO:0060089	molecular transducer activity	GO:0004871	signal transducer activity
AHTC20092831	B9RQY3	GO:0005525	GTP binding	GO:0003674	molecular_function	GO:0005488	binding	GO:1901363	heterocyclic compound binding	GO:0001882	nucleoside binding	GO:0001883	purine nucleoside binding	GO:0032550	purine ribonucleoside binding
AHTC20092831	B9RQY3	GO:0006184	GTP catabolic process	GO:0008150	biological_process	GO:0009987	cellular process	GO:0044237	cellular metabolic process	GO:0006725	cellular aromatic compound metabolic process	GO:0019439	aromatic compound catabolic process	GO:0034655	nucleobase-containing compound catabolic process
AHTC20092831	B9RQY3	GO:0007165	signal transduction	GO:0008150	biological_process	GO:0065007	biological regulation	GO:0050789	regulation of biological process	GO:0050794	regulation of cellular process	GO:0007165	signal transduction	GO:0009987	cellular process
AHTC20092831	B9RQY3	GO:0007186	G-protein coupled receptor signaling pathway	GO:0008150	biological_process	GO:0065007	biological regulation	GO:0050789	regulation of biological process	GO:0050794	regulation of cellular process	GO:0007165	signal transduction	GO:0007166	cell surface receptor signaling pathway
AHTC20092831	B9RQY3	GO:0019001	guanyl nucleotide binding	GO:0003674	molecular_function	GO:0005488	binding	GO:1901363	heterocyclic compound binding	GO:1901265	nucleoside phosphate binding	GO:0000166	nucleotide binding	GO:0017076	purine nucleotide binding
AHTC20092831	B9RQY3	GO:0031683	G-protein beta/gamma-subunit complex binding	GO:0003674	molecular_function	GO:0005488	binding	GO:0005515	protein binding	GO:0032403	protein complex binding
AHTC20089140	I1M2G5	GO:0000287	magnesium ion binding	GO:0003674	molecular_function	GO:0005488	binding	GO:0043167	ion binding	GO:0043169	cation binding	GO:0046872	metal ion binding
AHTC20089140	I1M2G5	GO:0008152	metabolic process	GO:0008150	biological_process	GO:0008152	metabolic process
AHTC20089140	I1M2G5	GO:0010333	terpene synthase activity	GO:0003674	molecular_function	GO:0003824	catalytic activity	GO:0016829	lyase activity	GO:0016835	carbon-oxygen lyase activity	GO:0016838	carbon-oxygen lyase activity, acting on phosphates	GO:0010333	terpene synthase activity
AHTC20089140	I1M2G5	GO:0016829	lyase activity	GO:0003674	molecular_function	GO:0003824	catalytic activity	GO:0016829	lyase activity
AHTC20089140	I1M2G5	GO:0046872	metal ion binding	GO:0003674	molecular_function	GO:0005488	binding	GO:0043167	ion binding	GO:0043169	cation binding	GO:0046872	metal ion binding
AHTC20108780	Q762D2	GO:0003824	catalytic activity	GO:0003674	molecular_function	GO:0003824	catalytic activity
AHTC20108780	Q762D2	GO:0004356	glutamate-ammonia ligase activity	GO:0003674	molecular_function	GO:0003824	catalytic activity	GO:0016874	ligase activity	GO:0016879	ligase activity, forming carbon-nitrogen bonds	GO:0016880	acid-ammonia (or amide) ligase activity	GO:0016211	ammonia ligase activity
AHTC20108780	Q762D2	GO:0006542	glutamine biosynthetic process	GO:0008150	biological_process	GO:0009987	cellular process	GO:0044237	cellular metabolic process	GO:0044249	cellular biosynthetic process	GO:0016053	organic acid biosynthetic process	GO:0046394	carboxylic acid biosynthetic process
AHTC20108780	Q762D2	GO:0006807	nitrogen compound metabolic process	GO:0008150	biological_process	GO:0008152	metabolic process	GO:0006807	nitrogen compound metabolic process
AHTC20108780	Q762D2	GO:0016874	ligase activity	GO:0003674	molecular_function	GO:0003824	catalytic activity	GO:0016874	ligase activity
AHTC20025764	G7IHU6	GO:0005509	calcium ion binding	GO:0003674	molecular_function	GO:0005488	binding	GO:0043167	ion binding	GO:0043169	cation binding	GO:0046872	metal ion binding
AHTC20168112	B7FN83	GO:0006725	cellular aromatic compound metabolic process	GO:0008150	biological_process	GO:0009987	cellular process	GO:0044237	cellular metabolic process	GO:0006725	cellular aromatic compound metabolic process	GO:0008152	metabolic process	GO:0044237	cellular metabolic process
AHTC20168112	B7FN83	GO:0008198	ferrous iron binding	GO:0003674	molecular_function	GO:0005488	binding	GO:0043167	ion binding	GO:0043169	cation binding	GO:0046872	metal ion binding	GO:0046914	transition metal ion binding
AHTC20168112	B7FN83	GO:0016491	oxidoreductase activity	GO:0003674	molecular_function	GO:0003824	catalytic activity	GO:0016491	oxidoreductase activity
AHTC20168112	B7FN83	GO:0055114	oxidation-reduction process	GO:0008150	biological_process	GO:0008152	metabolic process	GO:0044710	single-organism metabolic process	GO:0055114	oxidation-reduction process
AHTC20168682	I1MZJ1	GO:0016491	oxidoreductase activity	GO:0003674	molecular_function	GO:0003824	catalytic activity	GO:0016491	oxidoreductase activity
AHTC20168682	I1MZJ1	GO:0055114	oxidation-reduction process	GO:0008150	biological_process	GO:0008152	metabolic process	GO:0044710	single-organism metabolic process	GO:0055114	oxidation-reduction process
AHTC20029247	I1NIJ5	GO:0004221	ubiquitin thiolesterase activity	GO:0003674	molecular_function	GO:0003824	catalytic activity	GO:0016787	hydrolase activity	GO:0016788	hydrolase activity, acting on ester bonds	GO:0016790	thiolester hydrolase activity
AHTC20029247	I1NIJ5	GO:0005622	intracellular	GO:0005575	cellular_component	GO:0005623	cell	GO:0044464	cell part	GO:0005622	intracellular	GO:0044464	cell part	GO:0005622	intracellular
AHTC20029247	I1NIJ5	GO:0006511	ubiquitin-dependent protein catabolic process	GO:0008150	biological_process	GO:0009987	cellular process	GO:0044237	cellular metabolic process	GO:0044248	cellular catabolic process	GO:0044265	cellular macromolecule catabolic process	GO:0044257	cellular protein catabolic process
AHTC20029247	I1NIJ5	GO:0008242	omega peptidase activity	GO:0003674	molecular_function	GO:0003824	catalytic activity	GO:0016787	hydrolase activity	GO:0008233	peptidase activity	GO:0070011	peptidase activity, acting on L-amino acid peptides	GO:0008238	exopeptidase activity
AHTC20020581	B7UCQ3	GO:0006508	proteolysis	GO:0008150	biological_process	GO:0008152	metabolic process	GO:0071704	organic substance metabolic process	GO:0043170	macromolecule metabolic process	GO:0019538	protein metabolic process	GO:0006508	proteolysis
AHTC20020581	B7UCQ3	GO:0008233	peptidase activity	GO:0003674	molecular_function	GO:0003824	catalytic activity	GO:0016787	hydrolase activity	GO:0008233	peptidase activity
AHTC20020581	B7UCQ3	GO:0008234	cysteine-type peptidase activity	GO:0003674	molecular_function	GO:0003824	catalytic activity	GO:0016787	hydrolase activity	GO:0008233	peptidase activity	GO:0070011	peptidase activity, acting on L-amino acid peptides	GO:0008234	cysteine-type peptidase activity
AHTC20020581	B7UCQ3	GO:0016787	hydrolase activity	GO:0003674	molecular_function	GO:0003824	catalytic activity	GO:0016787	hydrolase activity
AHTC20042448	I3T397	GO:0000166	nucleotide binding	GO:0003674	molecular_function	GO:0005488	binding	GO:1901363	heterocyclic compound binding	GO:1901265	nucleoside phosphate binding	GO:0000166	nucleotide binding	GO:0097159	organic cyclic compound binding
AHTC20042448	I3T397	GO:0003676	nucleic acid binding	GO:0003674	molecular_function	GO:0005488	binding	GO:1901363	heterocyclic compound binding	GO:0003676	nucleic acid binding	GO:0097159	organic cyclic compound binding	GO:0003676	nucleic acid binding
AHTC20042448	I3T397	GO:0004386	helicase activity	GO:0003674	molecular_function	GO:0003824	catalytic activity	GO:0016787	hydrolase activity	GO:0016817	hydrolase activity, acting on acid anhydrides	GO:0016818	hydrolase activity, acting on acid anhydrides, in phosphorus-containing anhydrides	GO:0016462	pyrophosphatase activity
AHTC20042448	I3T397	GO:0005524	ATP binding	GO:0003674	molecular_function	GO:0005488	binding	GO:1901363	heterocyclic compound binding	GO:0001882	nucleoside binding	GO:0001883	purine nucleoside binding	GO:0032550	purine ribonucleoside binding
AHTC20042448	I3T397	GO:0008026	ATP-dependent helicase activity	GO:0003674	molecular_function	GO:0003824	catalytic activity	GO:0016787	hydrolase activity	GO:0016817	hydrolase activity, acting on acid anhydrides	GO:0016818	hydrolase activity, acting on acid anhydrides, in phosphorus-containing anhydrides	GO:0016462	pyrophosphatase activity
AHTC20042448	I3T397	GO:0016787	hydrolase activity	GO:0003674	molecular_function	GO:0003824	catalytic activity	GO:0016787	hydrolase activity
AHTC20020617	I1KAI8	GO:0005886	plasma membrane	GO:0005575	cellular_component	GO:0005623	cell	GO:0044464	cell part	GO:0071944	cell periphery	GO:0005886	plasma membrane	GO:0005886	plasma membrane
AHTC20020617	I1KAI8	GO:0006810	transport	GO:0008150	biological_process	GO:0051234	establishment of localization	GO:0006810	transport	GO:0051179	localization	GO:0051234	establishment of localization	GO:0006810	transport
AHTC20020617	I1KAI8	GO:0008643	carbohydrate transport	GO:0008150	biological_process	GO:0051234	establishment of localization	GO:0006810	transport	GO:0071702	organic substance transport	GO:0008643	carbohydrate transport	GO:0044765	single-organism transport
AHTC20020617	I1KAI8	GO:0016020	membrane	GO:0005575	cellular_component	GO:0016020	membrane
AHTC20020617	I1KAI8	GO:0016021	integral to membrane	GO:0005575	cellular_component	GO:0016020	membrane	GO:0044425	membrane part	GO:0031224	intrinsic to membrane	GO:0016021	integral to membrane	GO:0044425	membrane part
AHTC20074780	K7LKM1	GO:0006508	proteolysis	GO:0008150	biological_process	GO:0008152	metabolic process	GO:0071704	organic substance metabolic process	GO:0043170	macromolecule metabolic process	GO:0019538	protein metabolic process	GO:0006508	proteolysis
AHTC20074780	K7LKM1	GO:0008233	peptidase activity	GO:0003674	molecular_function	GO:0003824	catalytic activity	GO:0016787	hydrolase activity	GO:0008233	peptidase activity
AHTC20050912	K7K7Q0	GO:0016020	membrane	GO:0005575	cellular_component	GO:0016020	membrane
AHTC20103682	F6I0R6	GO:0003674	molecular_function	GO:0003674	molecular_function
AHTC20103682	F6I0R6	GO:0008150	biological_process	GO:0008150	biological_process
AHTC20040030	G7KCN9	GO:0016301	kinase activity	GO:0003674	molecular_function	GO:0003824	catalytic activity	GO:0016740	transferase activity	GO:0016772	transferase activity, transferring phosphorus-containing groups	GO:0016301	kinase activity
AHTC20040030	G7KCN9	GO:0016310	phosphorylation	GO:0008150	biological_process	GO:0009987	cellular process	GO:0044237	cellular metabolic process	GO:0006793	phosphorus metabolic process	GO:0006796	phosphate-containing compound metabolic process	GO:0016310	phosphorylation
AHTC20028053	B6S391	GO:0003824	catalytic activity	GO:0003674	molecular_function	GO:0003824	catalytic activity
AHTC20028053	B6S391	GO:0009058	biosynthetic process	GO:0008150	biological_process	GO:0008152	metabolic process	GO:0009058	biosynthetic process
AHTC20028053	B6S391	GO:0016829	lyase activity	GO:0003674	molecular_function	GO:0003824	catalytic activity	GO:0016829	lyase activity
AHTC20028053	B6S391	GO:0016841	ammonia-lyase activity	GO:0003674	molecular_function	GO:0003824	catalytic activity	GO:0016829	lyase activity	GO:0016840	carbon-nitrogen lyase activity	GO:0016841	ammonia-lyase activity
AHTC20123624	I1LMU0	GO:0004672	protein kinase activity	GO:0003674	molecular_function	GO:0003824	catalytic activity	GO:0016740	transferase activity	GO:0016772	transferase activity, transferring phosphorus-containing groups	GO:0016301	kinase activity	GO:0004672	protein kinase activity
AHTC20123624	I1LMU0	GO:0005524	ATP binding	GO:0003674	molecular_function	GO:0005488	binding	GO:1901363	heterocyclic compound binding	GO:0001882	nucleoside binding	GO:0001883	purine nucleoside binding	GO:0032550	purine ribonucleoside binding
AHTC20123624	I1LMU0	GO:0006468	protein phosphorylation	GO:0008150	biological_process	GO:0009987	cellular process	GO:0044237	cellular metabolic process	GO:0044260	cellular macromolecule metabolic process	GO:0044267	cellular protein metabolic process	GO:0006464	cellular protein modification process
AHTC20123624	I1LMU0	GO:0016020	membrane	GO:0005575	cellular_component	GO:0016020	membrane
AHTC20123624	I1LMU0	GO:0016021	integral to membrane	GO:0005575	cellular_component	GO:0016020	membrane	GO:0044425	membrane part	GO:0031224	intrinsic to membrane	GO:0016021	integral to membrane	GO:0044425	membrane part
AHTC20123624	I1LMU0	GO:0016772	transferase activity, transferring phosphorus-containing	GO:0003674	molecular_function	GO:0003824	catalytic activity	GO:0016740	transferase activity	GO:0016772	transferase activity, transferring phosphorus-containing groups
AHTC20026943	I1JJR2	GO:0004672	protein kinase activity	GO:0003674	molecular_function	GO:0003824	catalytic activity	GO:0016740	transferase activity	GO:0016772	transferase activity, transferring phosphorus-containing groups	GO:0016301	kinase activity	GO:0004672	protein kinase activity
AHTC20026943	I1JJR2	GO:0005524	ATP binding	GO:0003674	molecular_function	GO:0005488	binding	GO:1901363	heterocyclic compound binding	GO:0001882	nucleoside binding	GO:0001883	purine nucleoside binding	GO:0032550	purine ribonucleoside binding
AHTC20026943	I1JJR2	GO:0006468	protein phosphorylation	GO:0008150	biological_process	GO:0009987	cellular process	GO:0044237	cellular metabolic process	GO:0044260	cellular macromolecule metabolic process	GO:0044267	cellular protein metabolic process	GO:0006464	cellular protein modification process
AHTC20026943	I1JJR2	GO:0016772	transferase activity, transferring phosphorus-containing	GO:0003674	molecular_function	GO:0003824	catalytic activity	GO:0016740	transferase activity	GO:0016772	transferase activity, transferring phosphorus-containing groups
AHTC20135160	K7LM25	GO:0003677	DNA binding	GO:0003674	molecular_function	GO:0005488	binding	GO:1901363	heterocyclic compound binding	GO:0003676	nucleic acid binding	GO:0003677	DNA binding	GO:0097159	organic cyclic compound binding
AHTC20135160	K7LM25	GO:0003700	sequence-specific DNA binding transcription factor activity	GO:0003674	molecular_function	GO:0001071	nucleic acid binding transcription factor activity	GO:0003700	sequence-specific DNA binding transcription factor activity
AHTC20135160	K7LM25	GO:0005634	nucleus	GO:0005575	cellular_component	GO:0005623	cell	GO:0044464	cell part	GO:0005622	intracellular	GO:0044424	intracellular part	GO:0043229	intracellular organelle
AHTC20135160	K7LM25	GO:0006355	regulation of transcription, DNA-dependent	GO:0008150	biological_process	GO:0065007	biological regulation	GO:0050789	regulation of biological process	GO:0050794	regulation of cellular process	GO:0031323	regulation of cellular metabolic process	GO:0031326	regulation of cellular biosynthetic process
AHTC20135160	K7LM25	GO:0043565	sequence-specific DNA binding	GO:0003674	molecular_function	GO:0005488	binding	GO:1901363	heterocyclic compound binding	GO:0003676	nucleic acid binding	GO:0003677	DNA binding	GO:0043565	sequence-specific DNA binding
AHTC20039376	I1JGJ5	GO:0004190	aspartic-type endopeptidase activity	GO:0003674	molecular_function	GO:0003824	catalytic activity	GO:0016787	hydrolase activity	GO:0008233	peptidase activity	GO:0070011	peptidase activity, acting on L-amino acid peptides	GO:0070001	aspartic-type peptidase activity
AHTC20039376	I1JGJ5	GO:0006508	proteolysis	GO:0008150	biological_process	GO:0008152	metabolic process	GO:0071704	organic substance metabolic process	GO:0043170	macromolecule metabolic process	GO:0019538	protein metabolic process	GO:0006508	proteolysis
AHTC20039376	I1JGJ5	GO:0008233	peptidase activity	GO:0003674	molecular_function	GO:0003824	catalytic activity	GO:0016787	hydrolase activity	GO:0008233	peptidase activity
AHTC20039376	I1JGJ5	GO:0016787	hydrolase activity	GO:0003674	molecular_function	GO:0003824	catalytic activity	GO:0016787	hydrolase activity
AHTC20034316	B9RP61	GO:0016020	membrane	GO:0005575	cellular_component	GO:0016020	membrane
AHTC20034316	B9RP61	GO:0016021	integral to membrane	GO:0005575	cellular_component	GO:0016020	membrane	GO:0044425	membrane part	GO:0031224	intrinsic to membrane	GO:0016021	integral to membrane	GO:0044425	membrane part
AHTC20146353	I1LTS0	GO:0004664	prephenate dehydratase activity	GO:0003674	molecular_function	GO:0003824	catalytic activity	GO:0016829	lyase activity	GO:0016835	carbon-oxygen lyase activity	GO:0016836	hydro-lyase activity
AHTC20146353	I1LTS0	GO:0009094	L-phenylalanine biosynthetic process	GO:0008150	biological_process	GO:0009987	cellular process	GO:0044237	cellular metabolic process	GO:0006725	cellular aromatic compound metabolic process	GO:0009072	aromatic amino acid family metabolic process	GO:0009073	aromatic amino acid family biosynthetic process
AHTC20022464	I1MW80	GO:0005215	transporter activity	GO:0003674	molecular_function	GO:0005215	transporter activity
AHTC20022464	I1MW80	GO:0006810	transport	GO:0008150	biological_process	GO:0051234	establishment of localization	GO:0006810	transport	GO:0051179	localization	GO:0051234	establishment of localization	GO:0006810	transport
AHTC20022464	I1MW80	GO:0016020	membrane	GO:0005575	cellular_component	GO:0016020	membrane
AHTC20002687	I1N5Z8	GO:0000166	nucleotide binding	GO:0003674	molecular_function	GO:0005488	binding	GO:1901363	heterocyclic compound binding	GO:1901265	nucleoside phosphate binding	GO:0000166	nucleotide binding	GO:0097159	organic cyclic compound binding
AHTC20002687	I1N5Z8	GO:0005524	ATP binding	GO:0003674	molecular_function	GO:0005488	binding	GO:1901363	heterocyclic compound binding	GO:0001882	nucleoside binding	GO:0001883	purine nucleoside binding	GO:0032550	purine ribonucleoside binding
AHTC20002687	I1N5Z8	GO:0006200	ATP catabolic process	GO:0008150	biological_process	GO:0009987	cellular process	GO:0044237	cellular metabolic process	GO:0006725	cellular aromatic compound metabolic process	GO:0019439	aromatic compound catabolic process	GO:0034655	nucleobase-containing compound catabolic process
AHTC20002687	I1N5Z8	GO:0006810	transport	GO:0008150	biological_process	GO:0051234	establishment of localization	GO:0006810	transport	GO:0051179	localization	GO:0051234	establishment of localization	GO:0006810	transport
AHTC20002687	I1N5Z8	GO:0016021	integral to membrane	GO:0005575	cellular_component	GO:0016020	membrane	GO:0044425	membrane part	GO:0031224	intrinsic to membrane	GO:0016021	integral to membrane	GO:0044425	membrane part
AHTC20002687	I1N5Z8	GO:0016887	ATPase activity	GO:0003674	molecular_function	GO:0003824	catalytic activity	GO:0016787	hydrolase activity	GO:0016817	hydrolase activity, acting on acid anhydrides	GO:0016818	hydrolase activity, acting on acid anhydrides, in phosphorus-containing anhydrides	GO:0016462	pyrophosphatase activity
AHTC20002687	I1N5Z8	GO:0017111	nucleoside-triphosphatase activity	GO:0003674	molecular_function	GO:0003824	catalytic activity	GO:0016787	hydrolase activity	GO:0016817	hydrolase activity, acting on acid anhydrides	GO:0016818	hydrolase activity, acting on acid anhydrides, in phosphorus-containing anhydrides	GO:0016462	pyrophosphatase activity
AHTC20002687	I1N5Z8	GO:0042626	ATPase activity, coupled to transmembrane movement of	GO:0003674	molecular_function	GO:0003824	catalytic activity	GO:0016787	hydrolase activity	GO:0016817	hydrolase activity, acting on acid anhydrides	GO:0016820	hydrolase activity, acting on acid anhydrides, catalyzing transmembrane movement of substances	GO:0042626	ATPase activity, coupled to transmembrane movement of substances
AHTC20002687	I1N5Z8	GO:0055085	transmembrane transport	GO:0008150	biological_process	GO:0009987	cellular process	GO:0044763	single-organism cellular process	GO:0055085	transmembrane transport	GO:0051234	establishment of localization	GO:0006810	transport
AHTC20018725	D4NXQ2	GO:0005576	extracellular region	GO:0005575	cellular_component	GO:0005576	extracellular region
AHTC20018725	D4NXQ2	GO:0030145	manganese ion binding	GO:0003674	molecular_function	GO:0005488	binding	GO:0043167	ion binding	GO:0043169	cation binding	GO:0046872	metal ion binding	GO:0046914	transition metal ion binding
AHTC20018725	D4NXQ2	GO:0045735	nutrient reservoir activity	GO:0003674	molecular_function
AHTC20018725	D4NXQ2	GO:0046872	metal ion binding	GO:0003674	molecular_function	GO:0005488	binding	GO:0043167	ion binding	GO:0043169	cation binding	GO:0046872	metal ion binding
AHTC20008347	K7MNX9	GO:0003824	catalytic activity	GO:0003674	molecular_function	GO:0003824	catalytic activity
AHTC20008347	K7MNX9	GO:0004553	hydrolase activity, hydrolyzing O-glycosyl compounds	GO:0003674	molecular_function	GO:0003824	catalytic activity	GO:0016787	hydrolase activity	GO:0016798	hydrolase activity, acting on glycosyl bonds	GO:0004553	hydrolase activity, hydrolyzing O-glycosyl compounds
AHTC20008347	K7MNX9	GO:0004565	beta-galactosidase activity	GO:0003674	molecular_function	GO:0003824	catalytic activity	GO:0016787	hydrolase activity	GO:0016798	hydrolase activity, acting on glycosyl bonds	GO:0004553	hydrolase activity, hydrolyzing O-glycosyl compounds	GO:0015925	galactosidase activity
AHTC20008347	K7MNX9	GO:0005975	carbohydrate metabolic process	GO:0008150	biological_process	GO:0008152	metabolic process	GO:0071704	organic substance metabolic process	GO:0005975	carbohydrate metabolic process	GO:0044238	primary metabolic process	GO:0005975	carbohydrate metabolic process
AHTC20008347	K7MNX9	GO:0008152	metabolic process	GO:0008150	biological_process	GO:0008152	metabolic process
AHTC20008347	K7MNX9	GO:0016787	hydrolase activity	GO:0003674	molecular_function	GO:0003824	catalytic activity	GO:0016787	hydrolase activity
AHTC20008347	K7MNX9	GO:0016798	hydrolase activity, acting on glycosyl bonds	GO:0003674	molecular_function	GO:0003824	catalytic activity	GO:0016787	hydrolase activity	GO:0016798	hydrolase activity, acting on glycosyl bonds
AHTC20033613	K7KGC2	GO:0000145	exocyst	GO:0005575	cellular_component	GO:0005623	cell	GO:0044464	cell part	GO:0071944	cell periphery	GO:0005938	cell cortex	GO:0044448	cell cortex part
AHTC20033613	K7KGC2	GO:0006904	vesicle docking involved in exocytosis	GO:0008150	biological_process	GO:0009987	cellular process	GO:0044763	single-organism cellular process	GO:0051641	cellular localization	GO:0051649	establishment of localization in cell	GO:0032940	secretion by cell
AHTC20032900	B7FLQ7	GO:0005829	cytosol	GO:0005575	cellular_component	GO:0005623	cell	GO:0044464	cell part	GO:0005622	intracellular	GO:0044424	intracellular part	GO:0005737	cytoplasm
AHTC20032900	B7FLQ7	GO:0008150	biological_process	GO:0008150	biological_process
AHTC20032900	B7FLQ7	GO:0008234	cysteine-type peptidase activity	GO:0003674	molecular_function	GO:0003824	catalytic activity	GO:0016787	hydrolase activity	GO:0008233	peptidase activity	GO:0070011	peptidase activity, acting on L-amino acid peptides	GO:0008234	cysteine-type peptidase activity
AHTC20096276	D7FBC0	GO:0003824	catalytic activity	GO:0003674	molecular_function	GO:0003824	catalytic activity
AHTC20096276	D7FBC0	GO:0005975	carbohydrate metabolic process	GO:0008150	biological_process	GO:0008152	metabolic process	GO:0071704	organic substance metabolic process	GO:0005975	carbohydrate metabolic process	GO:0044238	primary metabolic process	GO:0005975	carbohydrate metabolic process
AHTC20096276	D7FBC0	GO:0006099	tricarboxylic acid cycle	GO:0008150	biological_process	GO:0009987	cellular process	GO:0044237	cellular metabolic process	GO:0006091	generation of precursor metabolites and energy	GO:0015980	energy derivation by oxidation of organic compounds	GO:0045333	cellular respiration
AHTC20096276	D7FBC0	GO:0006108	malate metabolic process	GO:0008150	biological_process	GO:0009987	cellular process	GO:0044237	cellular metabolic process	GO:0006082	organic acid metabolic process	GO:0043436	oxoacid metabolic process	GO:0019752	carboxylic acid metabolic process
AHTC20096276	D7FBC0	GO:0016491	oxidoreductase activity	GO:0003674	molecular_function	GO:0003824	catalytic activity	GO:0016491	oxidoreductase activity
AHTC20096276	D7FBC0	GO:0016615	malate dehydrogenase activity	GO:0003674	molecular_function	GO:0003824	catalytic activity	GO:0016491	oxidoreductase activity	GO:0016614	oxidoreductase activity, acting on CH-OH group of donors	GO:0016615	malate dehydrogenase activity
AHTC20096276	D7FBC0	GO:0016616	oxidoreductase activity, acting on the CH-OH group of donors,	GO:0003674	molecular_function	GO:0003824	catalytic activity	GO:0016491	oxidoreductase activity	GO:0016614	oxidoreductase activity, acting on CH-OH group of donors	GO:0016616	oxidoreductase activity, acting on the CH-OH group of donors, NAD or NADP as acceptor
AHTC20096276	D7FBC0	GO:0030060	L-malate dehydrogenase activity	GO:0003674	molecular_function	GO:0003824	catalytic activity	GO:0016491	oxidoreductase activity	GO:0016614	oxidoreductase activity, acting on CH-OH group of donors	GO:0016615	malate dehydrogenase activity	GO:0016616	oxidoreductase activity, acting on the CH-OH group of donors, NAD or NADP as acceptor
AHTC20096276	D7FBC0	GO:0044262	cellular carbohydrate metabolic process	GO:0008150	biological_process	GO:0009987	cellular process	GO:0044237	cellular metabolic process	GO:0044262	cellular carbohydrate metabolic process	GO:0008152	metabolic process	GO:0044237	cellular metabolic process
AHTC20096276	D7FBC0	GO:0055114	oxidation-reduction process	GO:0008150	biological_process	GO:0008152	metabolic process	GO:0044710	single-organism metabolic process	GO:0055114	oxidation-reduction process
AHTC20011286	I1M493	GO:0003677	DNA binding	GO:0003674	molecular_function	GO:0005488	binding	GO:1901363	heterocyclic compound binding	GO:0003676	nucleic acid binding	GO:0003677	DNA binding	GO:0097159	organic cyclic compound binding
AHTC20011286	I1M493	GO:0003700	sequence-specific DNA binding transcription factor activity	GO:0003674	molecular_function	GO:0001071	nucleic acid binding transcription factor activity	GO:0003700	sequence-specific DNA binding transcription factor activity
AHTC20011286	I1M493	GO:0005634	nucleus	GO:0005575	cellular_component	GO:0005623	cell	GO:0044464	cell part	GO:0005622	intracellular	GO:0044424	intracellular part	GO:0043229	intracellular organelle
AHTC20011286	I1M493	GO:0006355	regulation of transcription, DNA-dependent	GO:0008150	biological_process	GO:0065007	biological regulation	GO:0050789	regulation of biological process	GO:0050794	regulation of cellular process	GO:0031323	regulation of cellular metabolic process	GO:0031326	regulation of cellular biosynthetic process
AHTC20011286	I1M493	GO:0043565	sequence-specific DNA binding	GO:0003674	molecular_function	GO:0005488	binding	GO:1901363	heterocyclic compound binding	GO:0003676	nucleic acid binding	GO:0003677	DNA binding	GO:0043565	sequence-specific DNA binding
AHTC20096927	Q5W1I5	GO:0004013	adenosylhomocysteinase activity	GO:0003674	molecular_function	GO:0003824	catalytic activity	GO:0016787	hydrolase activity	GO:0016801	hydrolase activity, acting on ether bonds	GO:0016802	trialkylsulfonium hydrolase activity
AHTC20096927	Q5W1I5	GO:0006730	one-carbon metabolic process	GO:0008150	biological_process	GO:0009987	cellular process	GO:0044237	cellular metabolic process	GO:0006730	one-carbon metabolic process	GO:0008152	metabolic process	GO:0044237	cellular metabolic process
AHTC20096927	Q5W1I5	GO:0016787	hydrolase activity	GO:0003674	molecular_function	GO:0003824	catalytic activity	GO:0016787	hydrolase activity
AHTC20037914	K7KSG9	GO:0003824	catalytic activity	GO:0003674	molecular_function	GO:0003824	catalytic activity
AHTC20037914	K7KSG9	GO:0004553	hydrolase activity, hydrolyzing O-glycosyl compounds	GO:0003674	molecular_function	GO:0003824	catalytic activity	GO:0016787	hydrolase activity	GO:0016798	hydrolase activity, acting on glycosyl bonds	GO:0004553	hydrolase activity, hydrolyzing O-glycosyl compounds
AHTC20037914	K7KSG9	GO:0005975	carbohydrate metabolic process	GO:0008150	biological_process	GO:0008152	metabolic process	GO:0071704	organic substance metabolic process	GO:0005975	carbohydrate metabolic process	GO:0044238	primary metabolic process	GO:0005975	carbohydrate metabolic process
AHTC20037914	K7KSG9	GO:0008152	metabolic process	GO:0008150	biological_process	GO:0008152	metabolic process
AHTC20037914	K7KSG9	GO:0016787	hydrolase activity	GO:0003674	molecular_function	GO:0003824	catalytic activity	GO:0016787	hydrolase activity
AHTC20037914	K7KSG9	GO:0016798	hydrolase activity, acting on glycosyl bonds	GO:0003674	molecular_function	GO:0003824	catalytic activity	GO:0016787	hydrolase activity	GO:0016798	hydrolase activity, acting on glycosyl bonds
AHTC20004039	I1K8L7	GO:0003824	catalytic activity	GO:0003674	molecular_function	GO:0003824	catalytic activity
AHTC20004039	I1K8L7	GO:0004721	phosphoprotein phosphatase activity	GO:0003674	molecular_function	GO:0003824	catalytic activity	GO:0016787	hydrolase activity	GO:0016788	hydrolase activity, acting on ester bonds	GO:0042578	phosphoric ester hydrolase activity	GO:0016791	phosphatase activity
AHTC20004039	I1K8L7	GO:0004722	protein serine/threonine phosphatase activity	GO:0003674	molecular_function	GO:0003824	catalytic activity	GO:0016787	hydrolase activity	GO:0016788	hydrolase activity, acting on ester bonds	GO:0042578	phosphoric ester hydrolase activity	GO:0016791	phosphatase activity
AHTC20004039	I1K8L7	GO:0006470	protein dephosphorylation	GO:0008150	biological_process	GO:0009987	cellular process	GO:0044237	cellular metabolic process	GO:0044260	cellular macromolecule metabolic process	GO:0044267	cellular protein metabolic process	GO:0006464	cellular protein modification process
AHTC20004039	I1K8L7	GO:0016787	hydrolase activity	GO:0003674	molecular_function	GO:0003824	catalytic activity	GO:0016787	hydrolase activity
AHTC20004039	I1K8L7	GO:0046872	metal ion binding	GO:0003674	molecular_function	GO:0005488	binding	GO:0043167	ion binding	GO:0043169	cation binding	GO:0046872	metal ion binding
AHTC20026336	G8XR16	GO:0003824	catalytic activity	GO:0003674	molecular_function	GO:0003824	catalytic activity
AHTC20026336	G8XR16	GO:0044237	cellular metabolic process	GO:0008150	biological_process	GO:0009987	cellular process	GO:0044237	cellular metabolic process	GO:0008152	metabolic process	GO:0044237	cellular metabolic process
AHTC20026336	G8XR16	GO:0050662	coenzyme binding	GO:0003674	molecular_function	GO:0005488	binding	GO:0048037	cofactor binding	GO:0050662	coenzyme binding
AHTC20034373	I1K361	GO:0008152	metabolic process	GO:0008150	biological_process	GO:0008152	metabolic process
AHTC20034373	I1K361	GO:0016779	nucleotidyltransferase activity	GO:0003674	molecular_function	GO:0003824	catalytic activity	GO:0016740	transferase activity	GO:0016772	transferase activity, transferring phosphorus-containing groups	GO:0016779	nucleotidyltransferase activity
AHTC20018053	I1MSB8	GO:0003677	DNA binding	GO:0003674	molecular_function	GO:0005488	binding	GO:1901363	heterocyclic compound binding	GO:0003676	nucleic acid binding	GO:0003677	DNA binding	GO:0097159	organic cyclic compound binding
AHTC20018053	I1MSB8	GO:0003899	DNA-directed RNA polymerase activity	GO:0003674	molecular_function	GO:0003824	catalytic activity	GO:0016740	transferase activity	GO:0016772	transferase activity, transferring phosphorus-containing groups	GO:0016779	nucleotidyltransferase activity	GO:0034062	RNA polymerase activity
AHTC20018053	I1MSB8	GO:0005666	DNA-directed RNA polymerase III complex	GO:0005575	cellular_component	GO:0005623	cell	GO:0044464	cell part	GO:0005622	intracellular	GO:0044424	intracellular part	GO:0043229	intracellular organelle
AHTC20018053	I1MSB8	GO:0006383	transcription from RNA polymerase III promoter	GO:0008150	biological_process	GO:0009987	cellular process	GO:0044237	cellular metabolic process	GO:0006725	cellular aromatic compound metabolic process	GO:0019438	aromatic compound biosynthetic process	GO:0034654	nucleobase-containing compound biosynthetic process
AHTC20006470	I1J7U9	GO:0003824	catalytic activity	GO:0003674	molecular_function	GO:0003824	catalytic activity
AHTC20006470	I1J7U9	GO:0003866	3-phosphoshikimate 1-carboxyvinyltransferase activity	GO:0003674	molecular_function	GO:0003824	catalytic activity	GO:0016740	transferase activity	GO:0016765	transferase activity, transferring alkyl or aryl (other than methyl) groups
AHTC20006470	I1J7U9	GO:0008652	cellular amino acid biosynthetic process	GO:0008150	biological_process	GO:0009987	cellular process	GO:0044237	cellular metabolic process	GO:0044249	cellular biosynthetic process	GO:0016053	organic acid biosynthetic process	GO:0046394	carboxylic acid biosynthetic process
AHTC20006470	I1J7U9	GO:0009073	aromatic amino acid family biosynthetic process	GO:0008150	biological_process	GO:0009987	cellular process	GO:0044237	cellular metabolic process	GO:0006725	cellular aromatic compound metabolic process	GO:0009072	aromatic amino acid family metabolic process	GO:0009073	aromatic amino acid family biosynthetic process
AHTC20006470	I1J7U9	GO:0009423	chorismate biosynthetic process	GO:0008150	biological_process	GO:0009987	cellular process	GO:0044237	cellular metabolic process	GO:0044249	cellular biosynthetic process	GO:0016053	organic acid biosynthetic process	GO:0046394	carboxylic acid biosynthetic process
AHTC20006470	I1J7U9	GO:0016740	transferase activity	GO:0003674	molecular_function	GO:0003824	catalytic activity	GO:0016740	transferase activity
AHTC20006470	I1J7U9	GO:0016765	transferase activity, transferring alkyl or aryl (other than	GO:0003674	molecular_function	GO:0003824	catalytic activity	GO:0016740	transferase activity	GO:0016765	transferase activity, transferring alkyl or aryl (other than methyl) groups
AHTC20005749	J9QGM3	GO:0009813	flavonoid biosynthetic process	GO:0008150	biological_process	GO:0008152	metabolic process	GO:0009058	biosynthetic process	GO:1901576	organic substance biosynthetic process	GO:0009813	flavonoid biosynthetic process	GO:0071704	organic substance metabolic process
AHTC20005749	J9QGM3	GO:0016853	isomerase activity	GO:0003674	molecular_function	GO:0003824	catalytic activity	GO:0016853	isomerase activity
AHTC20005749	J9QGM3	GO:0016872	intramolecular lyase activity	GO:0003674	molecular_function	GO:0003824	catalytic activity	GO:0016853	isomerase activity	GO:0016872	intramolecular lyase activity
AHTC20005749	J9QGM3	GO:0045430	chalcone isomerase activity	GO:0003674	molecular_function	GO:0003824	catalytic activity	GO:0016853	isomerase activity	GO:0016872	intramolecular lyase activity
AHTC20118480	A5C751	GO:0005509	calcium ion binding	GO:0003674	molecular_function	GO:0005488	binding	GO:0043167	ion binding	GO:0043169	cation binding	GO:0046872	metal ion binding
AHTC20043203	I1LC83	GO:0016021	integral to membrane	GO:0005575	cellular_component	GO:0016020	membrane	GO:0044425	membrane part	GO:0031224	intrinsic to membrane	GO:0016021	integral to membrane	GO:0044425	membrane part
AHTC20069758	I1LBB9	GO:0005506	iron ion binding	GO:0003674	molecular_function	GO:0005488	binding	GO:0043167	ion binding	GO:0043169	cation binding	GO:0046872	metal ion binding	GO:0046914	transition metal ion binding
AHTC20069758	I1LBB9	GO:0006633	fatty acid biosynthetic process	GO:0008150	biological_process	GO:0009987	cellular process	GO:0044237	cellular metabolic process	GO:0044249	cellular biosynthetic process	GO:0016053	organic acid biosynthetic process	GO:0046394	carboxylic acid biosynthetic process
AHTC20069758	I1LBB9	GO:0016165	lipoxygenase activity	GO:0003674	molecular_function	GO:0003824	catalytic activity	GO:0016491	oxidoreductase activity	GO:0051213	dioxygenase activity	GO:0016702	oxidoreductase activity, acting on single donors with incorporation of molecular oxygen, incorporation of two atoms of oxygen	GO:0016701	oxidoreductase activity, acting on single donors with incorporation of molecular oxygen
AHTC20069758	I1LBB9	GO:0016491	oxidoreductase activity	GO:0003674	molecular_function	GO:0003824	catalytic activity	GO:0016491	oxidoreductase activity
AHTC20069758	I1LBB9	GO:0016702	oxidoreductase activity, acting on single donors with	GO:0003674	molecular_function	GO:0003824	catalytic activity	GO:0016491	oxidoreductase activity	GO:0051213	dioxygenase activity	GO:0016702	oxidoreductase activity, acting on single donors with incorporation of molecular oxygen, incorporation of two atoms of oxygen	GO:0016701	oxidoreductase activity, acting on single donors with incorporation of molecular oxygen
AHTC20069758	I1LBB9	GO:0031408	oxylipin biosynthetic process	GO:0008150	biological_process	GO:0009987	cellular process	GO:0044237	cellular metabolic process	GO:0044249	cellular biosynthetic process	GO:0016053	organic acid biosynthetic process	GO:0046394	carboxylic acid biosynthetic process
AHTC20069758	I1LBB9	GO:0046872	metal ion binding	GO:0003674	molecular_function	GO:0005488	binding	GO:0043167	ion binding	GO:0043169	cation binding	GO:0046872	metal ion binding
AHTC20069758	I1LBB9	GO:0055114	oxidation-reduction process	GO:0008150	biological_process	GO:0008152	metabolic process	GO:0044710	single-organism metabolic process	GO:0055114	oxidation-reduction process
AHTC20035603	B9SQY4	GO:0004180	carboxypeptidase activity	GO:0003674	molecular_function	GO:0003824	catalytic activity	GO:0016787	hydrolase activity	GO:0008233	peptidase activity	GO:0070011	peptidase activity, acting on L-amino acid peptides	GO:0008238	exopeptidase activity
AHTC20035603	B9SQY4	GO:0004185	serine-type carboxypeptidase activity	GO:0003674	molecular_function	GO:0003824	catalytic activity	GO:0016787	hydrolase activity	GO:0008233	peptidase activity	GO:0070011	peptidase activity, acting on L-amino acid peptides	GO:0008238	exopeptidase activity
AHTC20035603	B9SQY4	GO:0006508	proteolysis	GO:0008150	biological_process	GO:0008152	metabolic process	GO:0071704	organic substance metabolic process	GO:0043170	macromolecule metabolic process	GO:0019538	protein metabolic process	GO:0006508	proteolysis
AHTC20035603	B9SQY4	GO:0016787	hydrolase activity	GO:0003674	molecular_function	GO:0003824	catalytic activity	GO:0016787	hydrolase activity
AHTC20006685	G8A2E3	GO:0016829	lyase activity	GO:0003674	molecular_function	GO:0003824	catalytic activity	GO:0016829	lyase activity
AHTC20122782	G7IIU2	GO:0000166	nucleotide binding	GO:0003674	molecular_function	GO:0005488	binding	GO:1901363	heterocyclic compound binding	GO:1901265	nucleoside phosphate binding	GO:0000166	nucleotide binding	GO:0097159	organic cyclic compound binding
AHTC20122782	G7IIU2	GO:0005730	nucleolus	GO:0005575	cellular_component	GO:0005623	cell	GO:0044464	cell part	GO:0005622	intracellular	GO:0044424	intracellular part	GO:0043229	intracellular organelle
AHTC20122782	G7IIU2	GO:0005834	heterotrimeric G-protein complex	GO:0005575	cellular_component	GO:0005623	cell	GO:0044464	cell part	GO:0071944	cell periphery	GO:0005886	plasma membrane	GO:0044459	plasma membrane part
AHTC20122782	G7IIU2	GO:0016301	kinase activity	GO:0003674	molecular_function	GO:0003824	catalytic activity	GO:0016740	transferase activity	GO:0016772	transferase activity, transferring phosphorus-containing groups	GO:0016301	kinase activity
AHTC20122782	G7IIU2	GO:0016310	phosphorylation	GO:0008150	biological_process	GO:0009987	cellular process	GO:0044237	cellular metabolic process	GO:0006793	phosphorus metabolic process	GO:0006796	phosphate-containing compound metabolic process	GO:0016310	phosphorylation
AHTC20122782	G7IIU2	GO:0080008	Cul4-RING ubiquitin ligase complex	GO:0005575	cellular_component	GO:0005623	cell	GO:0044464	cell part	GO:0005622	intracellular	GO:0044424	intracellular part	GO:0000151	ubiquitin ligase complex
AHTC20148217	Q39877	GO:0000079	regulation of cyclin-dependent protein serine/threonine	GO:0008150	biological_process	GO:0065007	biological regulation	GO:0050789	regulation of biological process	GO:0050794	regulation of cellular process	GO:0051726	regulation of cell cycle	GO:0000079	regulation of cyclin-dependent protein serine/threonine kinase activity
AHTC20148217	Q39877	GO:0005634	nucleus	GO:0005575	cellular_component	GO:0005623	cell	GO:0044464	cell part	GO:0005622	intracellular	GO:0044424	intracellular part	GO:0043229	intracellular organelle
AHTC20148217	Q39877	GO:0007049	cell cycle	GO:0008150	biological_process	GO:0009987	cellular process	GO:0044763	single-organism cellular process	GO:0007049	cell cycle	GO:0044699	single-organism process	GO:0044763	single-organism cellular process
AHTC20148217	Q39877	GO:0019901	protein kinase binding	GO:0003674	molecular_function	GO:0005488	binding	GO:0005515	protein binding	GO:0019899	enzyme binding	GO:0019900	kinase binding	GO:0019901	protein kinase binding
AHTC20148217	Q39877	GO:0051301	cell division	GO:0008150	biological_process	GO:0009987	cellular process	GO:0044763	single-organism cellular process	GO:0051301	cell division	GO:0044699	single-organism process	GO:0044763	single-organism cellular process
AHTC20148217	Q39877	GO:0051726	regulation of cell cycle	GO:0008150	biological_process	GO:0065007	biological regulation	GO:0050789	regulation of biological process	GO:0050794	regulation of cellular process	GO:0051726	regulation of cell cycle	GO:0009987	cellular process
AHTC20020571	C6TEK0	GO:0006629	lipid metabolic process	GO:0008150	biological_process	GO:0008152	metabolic process	GO:0071704	organic substance metabolic process	GO:0006629	lipid metabolic process	GO:0044238	primary metabolic process	GO:0006629	lipid metabolic process
AHTC20020571	C6TEK0	GO:0016787	hydrolase activity	GO:0003674	molecular_function	GO:0003824	catalytic activity	GO:0016787	hydrolase activity
AHTC20020571	C6TEK0	GO:0016788	hydrolase activity, acting on ester bonds	GO:0003674	molecular_function	GO:0003824	catalytic activity	GO:0016787	hydrolase activity	GO:0016788	hydrolase activity, acting on ester bonds
AHTC20123659	K7KT92	GO:0003824	catalytic activity	GO:0003674	molecular_function	GO:0003824	catalytic activity
AHTC20123659	K7KT92	GO:0004721	phosphoprotein phosphatase activity	GO:0003674	molecular_function	GO:0003824	catalytic activity	GO:0016787	hydrolase activity	GO:0016788	hydrolase activity, acting on ester bonds	GO:0042578	phosphoric ester hydrolase activity	GO:0016791	phosphatase activity
AHTC20123659	K7KT92	GO:0004722	protein serine/threonine phosphatase activity	GO:0003674	molecular_function	GO:0003824	catalytic activity	GO:0016787	hydrolase activity	GO:0016788	hydrolase activity, acting on ester bonds	GO:0042578	phosphoric ester hydrolase activity	GO:0016791	phosphatase activity
AHTC20123659	K7KT92	GO:0006470	protein dephosphorylation	GO:0008150	biological_process	GO:0009987	cellular process	GO:0044237	cellular metabolic process	GO:0044260	cellular macromolecule metabolic process	GO:0044267	cellular protein metabolic process	GO:0006464	cellular protein modification process
AHTC20123659	K7KT92	GO:0016787	hydrolase activity	GO:0003674	molecular_function	GO:0003824	catalytic activity	GO:0016787	hydrolase activity
AHTC20123659	K7KT92	GO:0046872	metal ion binding	GO:0003674	molecular_function	GO:0005488	binding	GO:0043167	ion binding	GO:0043169	cation binding	GO:0046872	metal ion binding
AHTC20007701	I1K561	GO:0004601	peroxidase activity	GO:0003674	molecular_function	GO:0016209	antioxidant activity	GO:0004601	peroxidase activity	GO:0003824	catalytic activity	GO:0016491	oxidoreductase activity	GO:0016684	oxidoreductase activity, acting on peroxide as acceptor
AHTC20007701	I1K561	GO:0005509	calcium ion binding	GO:0003674	molecular_function	GO:0005488	binding	GO:0043167	ion binding	GO:0043169	cation binding	GO:0046872	metal ion binding
AHTC20007701	I1K561	GO:0016020	membrane	GO:0005575	cellular_component	GO:0016020	membrane
AHTC20007701	I1K561	GO:0016021	integral to membrane	GO:0005575	cellular_component	GO:0016020	membrane	GO:0044425	membrane part	GO:0031224	intrinsic to membrane	GO:0016021	integral to membrane	GO:0044425	membrane part
AHTC20007701	I1K561	GO:0016491	oxidoreductase activity	GO:0003674	molecular_function	GO:0003824	catalytic activity	GO:0016491	oxidoreductase activity
AHTC20007701	I1K561	GO:0050664	oxidoreductase activity, acting on NAD(P)H, oxygen as	GO:0003674	molecular_function	GO:0003824	catalytic activity	GO:0016491	oxidoreductase activity	GO:0016651	oxidoreductase activity, acting on NAD(P)H	GO:0050664	oxidoreductase activity, acting on NAD(P)H, oxygen as acceptor
AHTC20007701	I1K561	GO:0055114	oxidation-reduction process	GO:0008150	biological_process	GO:0008152	metabolic process	GO:0044710	single-organism metabolic process	GO:0055114	oxidation-reduction process
AHTC20150699	K7M1W1	GO:0006508	proteolysis	GO:0008150	biological_process	GO:0008152	metabolic process	GO:0071704	organic substance metabolic process	GO:0043170	macromolecule metabolic process	GO:0019538	protein metabolic process	GO:0006508	proteolysis
AHTC20150699	K7M1W1	GO:0008234	cysteine-type peptidase activity	GO:0003674	molecular_function	GO:0003824	catalytic activity	GO:0016787	hydrolase activity	GO:0008233	peptidase activity	GO:0070011	peptidase activity, acting on L-amino acid peptides	GO:0008234	cysteine-type peptidase activity
AHTC20098810	I1NI91	GO:0008168	methyltransferase activity	GO:0003674	molecular_function	GO:0003824	catalytic activity	GO:0016740	transferase activity	GO:0016741	transferase activity, transferring one-carbon groups	GO:0008168	methyltransferase activity
AHTC20098810	I1NI91	GO:0032259	methylation	GO:0008150	biological_process	GO:0008152	metabolic process	GO:0032259	methylation
AHTC20012784	I3SFW3	GO:0003824	catalytic activity	GO:0003674	molecular_function	GO:0003824	catalytic activity
AHTC20012784	I3SFW3	GO:0008152	metabolic process	GO:0008150	biological_process	GO:0008152	metabolic process
AHTC20006425	F6I0R6	GO:0003674	molecular_function	GO:0003674	molecular_function
AHTC20006425	F6I0R6	GO:0008150	biological_process	GO:0008150	biological_process
AHTC20107383	Q3KZ43	GO:0003677	DNA binding	GO:0003674	molecular_function	GO:0005488	binding	GO:1901363	heterocyclic compound binding	GO:0003676	nucleic acid binding	GO:0003677	DNA binding	GO:0097159	organic cyclic compound binding
AHTC20107383	Q3KZ43	GO:0003700	sequence-specific DNA binding transcription factor activity	GO:0003674	molecular_function	GO:0001071	nucleic acid binding transcription factor activity	GO:0003700	sequence-specific DNA binding transcription factor activity
AHTC20107383	Q3KZ43	GO:0005634	nucleus	GO:0005575	cellular_component	GO:0005623	cell	GO:0044464	cell part	GO:0005622	intracellular	GO:0044424	intracellular part	GO:0043229	intracellular organelle
AHTC20107383	Q3KZ43	GO:0006351	transcription, DNA-dependent	GO:0008150	biological_process	GO:0009987	cellular process	GO:0044237	cellular metabolic process	GO:0006725	cellular aromatic compound metabolic process	GO:0019438	aromatic compound biosynthetic process	GO:0034654	nucleobase-containing compound biosynthetic process
AHTC20107383	Q3KZ43	GO:0006355	regulation of transcription, DNA-dependent	GO:0008150	biological_process	GO:0065007	biological regulation	GO:0050789	regulation of biological process	GO:0050794	regulation of cellular process	GO:0031323	regulation of cellular metabolic process	GO:0031326	regulation of cellular biosynthetic process
AHTC20031222	I1J9H6	GO:0003824	catalytic activity	GO:0003674	molecular_function	GO:0003824	catalytic activity
AHTC20031222	I1J9H6	GO:0006534	cysteine metabolic process	GO:0008150	biological_process	GO:0009987	cellular process	GO:0044237	cellular metabolic process	GO:0006082	organic acid metabolic process	GO:0043436	oxoacid metabolic process	GO:0019752	carboxylic acid metabolic process
AHTC20031222	I1J9H6	GO:0008152	metabolic process	GO:0008150	biological_process	GO:0008152	metabolic process
AHTC20031222	I1J9H6	GO:0030170	pyridoxal phosphate binding	GO:0003674	molecular_function	GO:0005488	binding	GO:0048037	cofactor binding	GO:0043167	ion binding	GO:0043168	anion binding
AHTC20031222	I1J9H6	GO:0031071	cysteine desulfurase activity	GO:0003674	molecular_function	GO:0003824	catalytic activity	GO:0016740	transferase activity	GO:0016782	transferase activity, transferring sulfur-containing groups	GO:0016783	sulfurtransferase activity
AHTC20011539	I1N9S7	GO:0016614	oxidoreductase activity, acting on CH-OH group of donors	GO:0003674	molecular_function	GO:0003824	catalytic activity	GO:0016491	oxidoreductase activity	GO:0016614	oxidoreductase activity, acting on CH-OH group of donors
AHTC20011539	I1N9S7	GO:0046577	long-chain-alcohol oxidase activity	GO:0003674	molecular_function	GO:0003824	catalytic activity	GO:0016491	oxidoreductase activity	GO:0016614	oxidoreductase activity, acting on CH-OH group of donors	GO:0016899	oxidoreductase activity, acting on the CH-OH group of donors, oxygen as acceptor
AHTC20011539	I1N9S7	GO:0050660	flavin adenine dinucleotide binding	GO:0003674	molecular_function	GO:0005488	binding	GO:0048037	cofactor binding	GO:0050662	coenzyme binding	GO:0050660	flavin adenine dinucleotide binding	GO:1901363	heterocyclic compound binding
AHTC20011539	I1N9S7	GO:0055114	oxidation-reduction process	GO:0008150	biological_process	GO:0008152	metabolic process	GO:0044710	single-organism metabolic process	GO:0055114	oxidation-reduction process
AHTC20093470	I3STD1	GO:0004672	protein kinase activity	GO:0003674	molecular_function	GO:0003824	catalytic activity	GO:0016740	transferase activity	GO:0016772	transferase activity, transferring phosphorus-containing groups	GO:0016301	kinase activity	GO:0004672	protein kinase activity
AHTC20093470	I3STD1	GO:0004674	protein serine/threonine kinase activity	GO:0003674	molecular_function	GO:0003824	catalytic activity	GO:0016740	transferase activity	GO:0016772	transferase activity, transferring phosphorus-containing groups	GO:0016301	kinase activity	GO:0004672	protein kinase activity
AHTC20093470	I3STD1	GO:0005524	ATP binding	GO:0003674	molecular_function	GO:0005488	binding	GO:1901363	heterocyclic compound binding	GO:0001882	nucleoside binding	GO:0001883	purine nucleoside binding	GO:0032550	purine ribonucleoside binding
AHTC20093470	I3STD1	GO:0006468	protein phosphorylation	GO:0008150	biological_process	GO:0009987	cellular process	GO:0044237	cellular metabolic process	GO:0044260	cellular macromolecule metabolic process	GO:0044267	cellular protein metabolic process	GO:0006464	cellular protein modification process
AHTC20093470	I3STD1	GO:0016772	transferase activity, transferring phosphorus-containing	GO:0003674	molecular_function	GO:0003824	catalytic activity	GO:0016740	transferase activity	GO:0016772	transferase activity, transferring phosphorus-containing groups
AHTC20095019	I1K245	GO:0006629	lipid metabolic process	GO:0008150	biological_process	GO:0008152	metabolic process	GO:0071704	organic substance metabolic process	GO:0006629	lipid metabolic process	GO:0044238	primary metabolic process	GO:0006629	lipid metabolic process
AHTC20095019	I1K245	GO:0008081	phosphoric diester hydrolase activity	GO:0003674	molecular_function	GO:0003824	catalytic activity	GO:0016787	hydrolase activity	GO:0016788	hydrolase activity, acting on ester bonds	GO:0042578	phosphoric ester hydrolase activity	GO:0008081	phosphoric diester hydrolase activity
AHTC20003721	I1LTZ9	GO:0003677	DNA binding	GO:0003674	molecular_function	GO:0005488	binding	GO:1901363	heterocyclic compound binding	GO:0003676	nucleic acid binding	GO:0003677	DNA binding	GO:0097159	organic cyclic compound binding
AHTC20003721	I1LTZ9	GO:0003700	sequence-specific DNA binding transcription factor activity	GO:0003674	molecular_function	GO:0001071	nucleic acid binding transcription factor activity	GO:0003700	sequence-specific DNA binding transcription factor activity
AHTC20003721	I1LTZ9	GO:0005634	nucleus	GO:0005575	cellular_component	GO:0005623	cell	GO:0044464	cell part	GO:0005622	intracellular	GO:0044424	intracellular part	GO:0043229	intracellular organelle
AHTC20003721	I1LTZ9	GO:0006355	regulation of transcription, DNA-dependent	GO:0008150	biological_process	GO:0065007	biological regulation	GO:0050789	regulation of biological process	GO:0050794	regulation of cellular process	GO:0031323	regulation of cellular metabolic process	GO:0031326	regulation of cellular biosynthetic process
AHTC20003721	I1LTZ9	GO:0043565	sequence-specific DNA binding	GO:0003674	molecular_function	GO:0005488	binding	GO:1901363	heterocyclic compound binding	GO:0003676	nucleic acid binding	GO:0003677	DNA binding	GO:0043565	sequence-specific DNA binding
AHTC20085135	K7K4A7	GO:0003824	catalytic activity	GO:0003674	molecular_function	GO:0003824	catalytic activity
AHTC20085135	K7K4A7	GO:0008762	UDP-N-acetylmuramate dehydrogenase activity	GO:0003674	molecular_function	GO:0003824	catalytic activity	GO:0016491	oxidoreductase activity	GO:0016614	oxidoreductase activity, acting on CH-OH group of donors	GO:0016616	oxidoreductase activity, acting on the CH-OH group of donors, NAD or NADP as acceptor
AHTC20085135	K7K4A7	GO:0016491	oxidoreductase activity	GO:0003674	molecular_function	GO:0003824	catalytic activity	GO:0016491	oxidoreductase activity
AHTC20085135	K7K4A7	GO:0016614	oxidoreductase activity, acting on CH-OH group of donors	GO:0003674	molecular_function	GO:0003824	catalytic activity	GO:0016491	oxidoreductase activity	GO:0016614	oxidoreductase activity, acting on CH-OH group of donors
AHTC20085135	K7K4A7	GO:0050660	flavin adenine dinucleotide binding	GO:0003674	molecular_function	GO:0005488	binding	GO:0048037	cofactor binding	GO:0050662	coenzyme binding	GO:0050660	flavin adenine dinucleotide binding	GO:1901363	heterocyclic compound binding
AHTC20085135	K7K4A7	GO:0055114	oxidation-reduction process	GO:0008150	biological_process	GO:0008152	metabolic process	GO:0044710	single-organism metabolic process	GO:0055114	oxidation-reduction process
AHTC20015118	K7L123	GO:0005524	ATP binding	GO:0003674	molecular_function	GO:0005488	binding	GO:1901363	heterocyclic compound binding	GO:0001882	nucleoside binding	GO:0001883	purine nucleoside binding	GO:0032550	purine ribonucleoside binding
AHTC20015118	K7L123	GO:0006139	nucleobase-containing compound metabolic process	GO:0008150	biological_process	GO:0009987	cellular process	GO:0044237	cellular metabolic process	GO:0006725	cellular aromatic compound metabolic process	GO:0006139	nucleobase-containing compound metabolic process	GO:0034641	cellular nitrogen compound metabolic process
AHTC20015118	K7L123	GO:0016301	kinase activity	GO:0003674	molecular_function	GO:0003824	catalytic activity	GO:0016740	transferase activity	GO:0016772	transferase activity, transferring phosphorus-containing groups	GO:0016301	kinase activity
AHTC20015118	K7L123	GO:0016310	phosphorylation	GO:0008150	biological_process	GO:0009987	cellular process	GO:0044237	cellular metabolic process	GO:0006793	phosphorus metabolic process	GO:0006796	phosphate-containing compound metabolic process	GO:0016310	phosphorylation
AHTC20015118	K7L123	GO:0016740	transferase activity	GO:0003674	molecular_function	GO:0003824	catalytic activity	GO:0016740	transferase activity
AHTC20015118	K7L123	GO:0016776	phosphotransferase activity, phosphate group as acceptor	GO:0003674	molecular_function	GO:0003824	catalytic activity	GO:0016740	transferase activity	GO:0016772	transferase activity, transferring phosphorus-containing groups	GO:0016776	phosphotransferase activity, phosphate group as acceptor
AHTC20015118	K7L123	GO:0019201	nucleotide kinase activity	GO:0003674	molecular_function	GO:0003824	catalytic activity	GO:0016740	transferase activity	GO:0016772	transferase activity, transferring phosphorus-containing groups	GO:0016301	kinase activity	GO:0019205	nucleobase-containing compound kinase activity
AHTC20015118	K7L123	GO:0019205	nucleobase-containing compound kinase activity	GO:0003674	molecular_function	GO:0003824	catalytic activity	GO:0016740	transferase activity	GO:0016772	transferase activity, transferring phosphorus-containing groups	GO:0016301	kinase activity	GO:0019205	nucleobase-containing compound kinase activity
AHTC20015118	K7L123	GO:0046939	nucleotide phosphorylation	GO:0008150	biological_process	GO:0009987	cellular process	GO:0044237	cellular metabolic process	GO:0006725	cellular aromatic compound metabolic process	GO:0006139	nucleobase-containing compound metabolic process	GO:0055086	nucleobase-containing small molecule metabolic process
AHTC20016161	B4UWB2	GO:0004866	endopeptidase inhibitor activity	GO:0003674	molecular_function	GO:0030234	enzyme regulator activity	GO:0004857	enzyme inhibitor activity	GO:0030414	peptidase inhibitor activity	GO:0004866	endopeptidase inhibitor activity	GO:0061134	peptidase regulator activity
AHTC20016161	B4UWB2	GO:0010951	negative regulation of endopeptidase activity	GO:0008150	biological_process	GO:0065007	biological regulation	GO:0050789	regulation of biological process	GO:0019222	regulation of metabolic process	GO:0050790	regulation of catalytic activity	GO:0043086	negative regulation of catalytic activity
AHTC20080555	C6TJE8	GO:0005737	cytoplasm	GO:0005575	cellular_component	GO:0005623	cell	GO:0044464	cell part	GO:0005622	intracellular	GO:0044424	intracellular part	GO:0005737	cytoplasm
AHTC20080555	C6TJE8	GO:0006887	exocytosis	GO:0008150	biological_process	GO:0009987	cellular process	GO:0044763	single-organism cellular process	GO:0051641	cellular localization	GO:0051649	establishment of localization in cell	GO:0032940	secretion by cell
AHTC20080555	C6TJE8	GO:0048278	vesicle docking	GO:0008150	biological_process	GO:0009987	cellular process	GO:0044763	single-organism cellular process	GO:0022406	membrane docking	GO:0048278	vesicle docking	GO:0051234	establishment of localization
AHTC20109341	Q43113	GO:0005618	cell wall	GO:0005575	cellular_component	GO:0005623	cell	GO:0044464	cell part	GO:0071944	cell periphery	GO:0030312	external encapsulating structure	GO:0005618	cell wall
AHTC20109341	Q43113	GO:0016787	hydrolase activity	GO:0003674	molecular_function	GO:0003824	catalytic activity	GO:0016787	hydrolase activity
AHTC20109341	Q43113	GO:0030599	pectinesterase activity	GO:0003674	molecular_function	GO:0003824	catalytic activity	GO:0016787	hydrolase activity	GO:0016788	hydrolase activity, acting on ester bonds	GO:0052689	carboxylic ester hydrolase activity
AHTC20109341	Q43113	GO:0042545	cell wall modification	GO:0008150	biological_process	GO:0071840	cellular component organization or biogenesis	GO:0071554	cell wall organization or biogenesis	GO:0071555	cell wall organization	GO:0042545	cell wall modification	GO:0016043	cellular component organization
AHTC20109341	Q43113	GO:0045330	aspartyl esterase activity	GO:0003674	molecular_function	GO:0003824	catalytic activity	GO:0016787	hydrolase activity	GO:0016788	hydrolase activity, acting on ester bonds
AHTC20002179	K4CR69	GO:0003824	catalytic activity	GO:0003674	molecular_function	GO:0003824	catalytic activity
AHTC20002179	K4CR69	GO:0004042	acetyl-CoA:L-glutamate N-acetyltransferase activity	GO:0003674	molecular_function	GO:0003824	catalytic activity	GO:0016740	transferase activity	GO:0016746	transferase activity, transferring acyl groups	GO:0016747	transferase activity, transferring acyl groups other than amino-acyl groups	GO:0016407	acetyltransferase activity
AHTC20002179	K4CR69	GO:0004358	glutamate N-acetyltransferase activity	GO:0003674	molecular_function	GO:0003824	catalytic activity	GO:0016740	transferase activity	GO:0016746	transferase activity, transferring acyl groups	GO:0016747	transferase activity, transferring acyl groups other than amino-acyl groups	GO:0016407	acetyltransferase activity
AHTC20002179	K4CR69	GO:0006526	arginine biosynthetic process	GO:0008150	biological_process	GO:0009987	cellular process	GO:0044237	cellular metabolic process	GO:0044249	cellular biosynthetic process	GO:0016053	organic acid biosynthetic process	GO:0046394	carboxylic acid biosynthetic process
AHTC20002179	K4CR69	GO:0008152	metabolic process	GO:0008150	biological_process	GO:0008152	metabolic process
AHTC20002179	K4CR69	GO:0008652	cellular amino acid biosynthetic process	GO:0008150	biological_process	GO:0009987	cellular process	GO:0044237	cellular metabolic process	GO:0044249	cellular biosynthetic process	GO:0016053	organic acid biosynthetic process	GO:0046394	carboxylic acid biosynthetic process
AHTC20002179	K4CR69	GO:0009507	chloroplast	GO:0005575	cellular_component	GO:0005623	cell	GO:0044464	cell part	GO:0005622	intracellular	GO:0044424	intracellular part	GO:0005737	cytoplasm
AHTC20002179	K4CR69	GO:0009536	plastid	GO:0005575	cellular_component	GO:0005623	cell	GO:0044464	cell part	GO:0005622	intracellular	GO:0044424	intracellular part	GO:0005737	cytoplasm
AHTC20002179	K4CR69	GO:0016740	transferase activity	GO:0003674	molecular_function	GO:0003824	catalytic activity	GO:0016740	transferase activity
AHTC20002179	K4CR69	GO:0016746	transferase activity, transferring acyl groups	GO:0003674	molecular_function	GO:0003824	catalytic activity	GO:0016740	transferase activity	GO:0016746	transferase activity, transferring acyl groups
AHTC20106218	D3Y4F6	GO:0016616	oxidoreductase activity, acting on the CH-OH group of donors,	GO:0003674	molecular_function	GO:0003824	catalytic activity	GO:0016491	oxidoreductase activity	GO:0016614	oxidoreductase activity, acting on CH-OH group of donors	GO:0016616	oxidoreductase activity, acting on the CH-OH group of donors, NAD or NADP as acceptor
AHTC20106218	D3Y4F6	GO:0051287	NAD binding	GO:0003674	molecular_function	GO:0005488	binding	GO:0048037	cofactor binding	GO:0050662	coenzyme binding	GO:0051287	NAD binding	GO:1901363	heterocyclic compound binding
AHTC20106218	D3Y4F6	GO:0055114	oxidation-reduction process	GO:0008150	biological_process	GO:0008152	metabolic process	GO:0044710	single-organism metabolic process	GO:0055114	oxidation-reduction process
AHTC20101995	I1JGJ5	GO:0004190	aspartic-type endopeptidase activity	GO:0003674	molecular_function	GO:0003824	catalytic activity	GO:0016787	hydrolase activity	GO:0008233	peptidase activity	GO:0070011	peptidase activity, acting on L-amino acid peptides	GO:0070001	aspartic-type peptidase activity
AHTC20101995	I1JGJ5	GO:0006508	proteolysis	GO:0008150	biological_process	GO:0008152	metabolic process	GO:0071704	organic substance metabolic process	GO:0043170	macromolecule metabolic process	GO:0019538	protein metabolic process	GO:0006508	proteolysis
AHTC20101995	I1JGJ5	GO:0008233	peptidase activity	GO:0003674	molecular_function	GO:0003824	catalytic activity	GO:0016787	hydrolase activity	GO:0008233	peptidase activity
AHTC20101995	I1JGJ5	GO:0016787	hydrolase activity	GO:0003674	molecular_function	GO:0003824	catalytic activity	GO:0016787	hydrolase activity
AHTC20155252	C6ZRN9	GO:0004672	protein kinase activity	GO:0003674	molecular_function	GO:0003824	catalytic activity	GO:0016740	transferase activity	GO:0016772	transferase activity, transferring phosphorus-containing groups	GO:0016301	kinase activity	GO:0004672	protein kinase activity
AHTC20155252	C6ZRN9	GO:0005524	ATP binding	GO:0003674	molecular_function	GO:0005488	binding	GO:1901363	heterocyclic compound binding	GO:0001882	nucleoside binding	GO:0001883	purine nucleoside binding	GO:0032550	purine ribonucleoside binding
AHTC20155252	C6ZRN9	GO:0006468	protein phosphorylation	GO:0008150	biological_process	GO:0009987	cellular process	GO:0044237	cellular metabolic process	GO:0044260	cellular macromolecule metabolic process	GO:0044267	cellular protein metabolic process	GO:0006464	cellular protein modification process
AHTC20155252	C6ZRN9	GO:0016020	membrane	GO:0005575	cellular_component	GO:0016020	membrane
AHTC20155252	C6ZRN9	GO:0016021	integral to membrane	GO:0005575	cellular_component	GO:0016020	membrane	GO:0044425	membrane part	GO:0031224	intrinsic to membrane	GO:0016021	integral to membrane	GO:0044425	membrane part
AHTC20155252	C6ZRN9	GO:0016772	transferase activity, transferring phosphorus-containing	GO:0003674	molecular_function	GO:0003824	catalytic activity	GO:0016740	transferase activity	GO:0016772	transferase activity, transferring phosphorus-containing groups
AHTC20009806	I1MK59	GO:0003677	DNA binding	GO:0003674	molecular_function	GO:0005488	binding	GO:1901363	heterocyclic compound binding	GO:0003676	nucleic acid binding	GO:0003677	DNA binding	GO:0097159	organic cyclic compound binding
AHTC20009806	I1MK59	GO:0003700	sequence-specific DNA binding transcription factor activity	GO:0003674	molecular_function	GO:0001071	nucleic acid binding transcription factor activity	GO:0003700	sequence-specific DNA binding transcription factor activity
AHTC20009806	I1MK59	GO:0005634	nucleus	GO:0005575	cellular_component	GO:0005623	cell	GO:0044464	cell part	GO:0005622	intracellular	GO:0044424	intracellular part	GO:0043229	intracellular organelle
AHTC20009806	I1MK59	GO:0006351	transcription, DNA-dependent	GO:0008150	biological_process	GO:0009987	cellular process	GO:0044237	cellular metabolic process	GO:0006725	cellular aromatic compound metabolic process	GO:0019438	aromatic compound biosynthetic process	GO:0034654	nucleobase-containing compound biosynthetic process
AHTC20009806	I1MK59	GO:0006355	regulation of transcription, DNA-dependent	GO:0008150	biological_process	GO:0065007	biological regulation	GO:0050789	regulation of biological process	GO:0050794	regulation of cellular process	GO:0031323	regulation of cellular metabolic process	GO:0031326	regulation of cellular biosynthetic process
AHTC20061004	K7M965	GO:0003677	DNA binding	GO:0003674	molecular_function	GO:0005488	binding	GO:1901363	heterocyclic compound binding	GO:0003676	nucleic acid binding	GO:0003677	DNA binding	GO:0097159	organic cyclic compound binding
AHTC20061004	K7M965	GO:0003682	chromatin binding	GO:0003674	molecular_function	GO:0005488	binding	GO:0003682	chromatin binding
AHTC20045648	I3SHJ1	GO:0005618	cell wall	GO:0005575	cellular_component	GO:0005623	cell	GO:0044464	cell part	GO:0071944	cell periphery	GO:0030312	external encapsulating structure	GO:0005618	cell wall
AHTC20045648	I3SHJ1	GO:0016787	hydrolase activity	GO:0003674	molecular_function	GO:0003824	catalytic activity	GO:0016787	hydrolase activity
AHTC20045648	I3SHJ1	GO:0030599	pectinesterase activity	GO:0003674	molecular_function	GO:0003824	catalytic activity	GO:0016787	hydrolase activity	GO:0016788	hydrolase activity, acting on ester bonds	GO:0052689	carboxylic ester hydrolase activity
AHTC20045648	I3SHJ1	GO:0042545	cell wall modification	GO:0008150	biological_process	GO:0071840	cellular component organization or biogenesis	GO:0071554	cell wall organization or biogenesis	GO:0071555	cell wall organization	GO:0042545	cell wall modification	GO:0016043	cellular component organization
AHTC20045648	I3SHJ1	GO:0045330	aspartyl esterase activity	GO:0003674	molecular_function	GO:0003824	catalytic activity	GO:0016787	hydrolase activity	GO:0016788	hydrolase activity, acting on ester bonds
AHTC20022040	I1JPE0	GO:0000287	magnesium ion binding	GO:0003674	molecular_function	GO:0005488	binding	GO:0043167	ion binding	GO:0043169	cation binding	GO:0046872	metal ion binding
AHTC20022040	I1JPE0	GO:0004427	inorganic diphosphatase activity	GO:0003674	molecular_function	GO:0003824	catalytic activity	GO:0016787	hydrolase activity	GO:0016817	hydrolase activity, acting on acid anhydrides	GO:0016818	hydrolase activity, acting on acid anhydrides, in phosphorus-containing anhydrides	GO:0016462	pyrophosphatase activity
AHTC20022040	I1JPE0	GO:0005737	cytoplasm	GO:0005575	cellular_component	GO:0005623	cell	GO:0044464	cell part	GO:0005622	intracellular	GO:0044424	intracellular part	GO:0005737	cytoplasm
AHTC20022040	I1JPE0	GO:0006796	phosphate-containing compound metabolic process	GO:0008150	biological_process	GO:0009987	cellular process	GO:0044237	cellular metabolic process	GO:0006793	phosphorus metabolic process	GO:0006796	phosphate-containing compound metabolic process	GO:0008152	metabolic process
AHTC20115129	I1NCF6	GO:0005737	cytoplasm	GO:0005575	cellular_component	GO:0005623	cell	GO:0044464	cell part	GO:0005622	intracellular	GO:0044424	intracellular part	GO:0005737	cytoplasm
AHTC20053560	K7LWW4	GO:0004672	protein kinase activity	GO:0003674	molecular_function	GO:0003824	catalytic activity	GO:0016740	transferase activity	GO:0016772	transferase activity, transferring phosphorus-containing groups	GO:0016301	kinase activity	GO:0004672	protein kinase activity
AHTC20053560	K7LWW4	GO:0004674	protein serine/threonine kinase activity	GO:0003674	molecular_function	GO:0003824	catalytic activity	GO:0016740	transferase activity	GO:0016772	transferase activity, transferring phosphorus-containing groups	GO:0016301	kinase activity	GO:0004672	protein kinase activity
AHTC20053560	K7LWW4	GO:0005524	ATP binding	GO:0003674	molecular_function	GO:0005488	binding	GO:1901363	heterocyclic compound binding	GO:0001882	nucleoside binding	GO:0001883	purine nucleoside binding	GO:0032550	purine ribonucleoside binding
AHTC20053560	K7LWW4	GO:0006468	protein phosphorylation	GO:0008150	biological_process	GO:0009987	cellular process	GO:0044237	cellular metabolic process	GO:0044260	cellular macromolecule metabolic process	GO:0044267	cellular protein metabolic process	GO:0006464	cellular protein modification process
AHTC20053560	K7LWW4	GO:0016772	transferase activity, transferring phosphorus-containing	GO:0003674	molecular_function	GO:0003824	catalytic activity	GO:0016740	transferase activity	GO:0016772	transferase activity, transferring phosphorus-containing groups
AHTC20003591	I1MTP1	GO:0005215	transporter activity	GO:0003674	molecular_function	GO:0005215	transporter activity
AHTC20003591	I1MTP1	GO:0006810	transport	GO:0008150	biological_process	GO:0051234	establishment of localization	GO:0006810	transport	GO:0051179	localization	GO:0051234	establishment of localization	GO:0006810	transport
AHTC20003591	I1MTP1	GO:0016020	membrane	GO:0005575	cellular_component	GO:0016020	membrane
AHTC20005803	I1MDT4	GO:0000166	nucleotide binding	GO:0003674	molecular_function	GO:0005488	binding	GO:1901363	heterocyclic compound binding	GO:1901265	nucleoside phosphate binding	GO:0000166	nucleotide binding	GO:0097159	organic cyclic compound binding
AHTC20005803	I1MDT4	GO:0005524	ATP binding	GO:0003674	molecular_function	GO:0005488	binding	GO:1901363	heterocyclic compound binding	GO:0001882	nucleoside binding	GO:0001883	purine nucleoside binding	GO:0032550	purine ribonucleoside binding
AHTC20005803	I1MDT4	GO:0005737	cytoplasm	GO:0005575	cellular_component	GO:0005623	cell	GO:0044464	cell part	GO:0005622	intracellular	GO:0044424	intracellular part	GO:0005737	cytoplasm
AHTC20005803	I1MDT4	GO:0005856	cytoskeleton	GO:0005575	cellular_component	GO:0005623	cell	GO:0044464	cell part	GO:0005622	intracellular	GO:0044424	intracellular part	GO:0043229	intracellular organelle
AHTC20005435	I1N8T9	GO:0003824	catalytic activity	GO:0003674	molecular_function	GO:0003824	catalytic activity
AHTC20005435	I1N8T9	GO:0004121	cystathionine beta-lyase activity	GO:0003674	molecular_function	GO:0003824	catalytic activity	GO:0016829	lyase activity	GO:0016846	carbon-sulfur lyase activity
AHTC20005435	I1N8T9	GO:0030170	pyridoxal phosphate binding	GO:0003674	molecular_function	GO:0005488	binding	GO:0048037	cofactor binding	GO:0043167	ion binding	GO:0043168	anion binding
AHTC20005435	I1N8T9	GO:0071266	'de novo' L-methionine biosynthetic process	GO:0008150	biological_process	GO:0009987	cellular process	GO:0044237	cellular metabolic process	GO:0044249	cellular biosynthetic process	GO:0016053	organic acid biosynthetic process	GO:0046394	carboxylic acid biosynthetic process
AHTC20096877	G4XDS2	GO:0004601	peroxidase activity	GO:0003674	molecular_function	GO:0016209	antioxidant activity	GO:0004601	peroxidase activity	GO:0003824	catalytic activity	GO:0016491	oxidoreductase activity	GO:0016684	oxidoreductase activity, acting on peroxide as acceptor
AHTC20096877	G4XDS2	GO:0005509	calcium ion binding	GO:0003674	molecular_function	GO:0005488	binding	GO:0043167	ion binding	GO:0043169	cation binding	GO:0046872	metal ion binding
AHTC20096877	G4XDS2	GO:0016020	membrane	GO:0005575	cellular_component	GO:0016020	membrane
AHTC20096877	G4XDS2	GO:0016021	integral to membrane	GO:0005575	cellular_component	GO:0016020	membrane	GO:0044425	membrane part	GO:0031224	intrinsic to membrane	GO:0016021	integral to membrane	GO:0044425	membrane part
AHTC20096877	G4XDS2	GO:0016491	oxidoreductase activity	GO:0003674	molecular_function	GO:0003824	catalytic activity	GO:0016491	oxidoreductase activity
AHTC20096877	G4XDS2	GO:0050664	oxidoreductase activity, acting on NAD(P)H, oxygen as	GO:0003674	molecular_function	GO:0003824	catalytic activity	GO:0016491	oxidoreductase activity	GO:0016651	oxidoreductase activity, acting on NAD(P)H	GO:0050664	oxidoreductase activity, acting on NAD(P)H, oxygen as acceptor
AHTC20096877	G4XDS2	GO:0055114	oxidation-reduction process	GO:0008150	biological_process	GO:0008152	metabolic process	GO:0044710	single-organism metabolic process	GO:0055114	oxidation-reduction process
AHTC20072803	K7LAS8	GO:0000166	nucleotide binding	GO:0003674	molecular_function	GO:0005488	binding	GO:1901363	heterocyclic compound binding	GO:1901265	nucleoside phosphate binding	GO:0000166	nucleotide binding	GO:0097159	organic cyclic compound binding
AHTC20072803	K7LAS8	GO:0004672	protein kinase activity	GO:0003674	molecular_function	GO:0003824	catalytic activity	GO:0016740	transferase activity	GO:0016772	transferase activity, transferring phosphorus-containing groups	GO:0016301	kinase activity	GO:0004672	protein kinase activity
AHTC20072803	K7LAS8	GO:0004674	protein serine/threonine kinase activity	GO:0003674	molecular_function	GO:0003824	catalytic activity	GO:0016740	transferase activity	GO:0016772	transferase activity, transferring phosphorus-containing groups	GO:0016301	kinase activity	GO:0004672	protein kinase activity
AHTC20072803	K7LAS8	GO:0005524	ATP binding	GO:0003674	molecular_function	GO:0005488	binding	GO:1901363	heterocyclic compound binding	GO:0001882	nucleoside binding	GO:0001883	purine nucleoside binding	GO:0032550	purine ribonucleoside binding
AHTC20072803	K7LAS8	GO:0006468	protein phosphorylation	GO:0008150	biological_process	GO:0009987	cellular process	GO:0044237	cellular metabolic process	GO:0044260	cellular macromolecule metabolic process	GO:0044267	cellular protein metabolic process	GO:0006464	cellular protein modification process
AHTC20072803	K7LAS8	GO:0016772	transferase activity, transferring phosphorus-containing	GO:0003674	molecular_function	GO:0003824	catalytic activity	GO:0016740	transferase activity	GO:0016772	transferase activity, transferring phosphorus-containing groups
AHTC20072803	K7LAS8	GO:0048544	recognition of pollen	GO:0008150	biological_process	GO:0009987	cellular process	GO:0048610	cellular process involved in reproduction	GO:0009875	pollen-pistil interaction	GO:0048544	recognition of pollen	GO:0048544	recognition of pollen
AHTC20169723	I1K8Y2	GO:0005452	inorganic anion exchanger activity	GO:0003674	molecular_function	GO:0005215	transporter activity	GO:0022892	substrate-specific transporter activity	GO:0022891	substrate-specific transmembrane transporter activity	GO:0015075	ion transmembrane transporter activity	GO:0008509	anion transmembrane transporter activity
AHTC20169723	I1K8Y2	GO:0006820	anion transport	GO:0008150	biological_process	GO:0051234	establishment of localization	GO:0006810	transport	GO:0044765	single-organism transport	GO:0006811	ion transport	GO:0006820	anion transport
AHTC20169723	I1K8Y2	GO:0016020	membrane	GO:0005575	cellular_component	GO:0016020	membrane
AHTC20169723	I1K8Y2	GO:0016021	integral to membrane	GO:0005575	cellular_component	GO:0016020	membrane	GO:0044425	membrane part	GO:0031224	intrinsic to membrane	GO:0016021	integral to membrane	GO:0044425	membrane part
AHTC20105987	B7FL78	GO:0003824	catalytic activity	GO:0003674	molecular_function	GO:0003824	catalytic activity
AHTC20105987	B7FL78	GO:0004372	glycine hydroxymethyltransferase activity	GO:0003674	molecular_function	GO:0003824	catalytic activity	GO:0016740	transferase activity	GO:0016741	transferase activity, transferring one-carbon groups	GO:0016742	hydroxymethyl-, formyl- and related transferase activity
AHTC20105987	B7FL78	GO:0006544	glycine metabolic process	GO:0008150	biological_process	GO:0009987	cellular process	GO:0044237	cellular metabolic process	GO:0006082	organic acid metabolic process	GO:0043436	oxoacid metabolic process	GO:0019752	carboxylic acid metabolic process
AHTC20105987	B7FL78	GO:0006563	L-serine metabolic process	GO:0008150	biological_process	GO:0009987	cellular process	GO:0044237	cellular metabolic process	GO:0006082	organic acid metabolic process	GO:0043436	oxoacid metabolic process	GO:0019752	carboxylic acid metabolic process
AHTC20105987	B7FL78	GO:0006730	one-carbon metabolic process	GO:0008150	biological_process	GO:0009987	cellular process	GO:0044237	cellular metabolic process	GO:0006730	one-carbon metabolic process	GO:0008152	metabolic process	GO:0044237	cellular metabolic process
AHTC20105987	B7FL78	GO:0016740	transferase activity	GO:0003674	molecular_function	GO:0003824	catalytic activity	GO:0016740	transferase activity
AHTC20105987	B7FL78	GO:0030170	pyridoxal phosphate binding	GO:0003674	molecular_function	GO:0005488	binding	GO:0048037	cofactor binding	GO:0043167	ion binding	GO:0043168	anion binding
AHTC20105987	B7FL78	GO:0035999	tetrahydrofolate interconversion	GO:0008150	biological_process	GO:0009987	cellular process	GO:0044237	cellular metabolic process	GO:0006725	cellular aromatic compound metabolic process	GO:0042558	pteridine-containing compound metabolic process	GO:0006760	folic acid-containing compound metabolic process
AHTC20026492	G7L2C4	GO:0051879	Hsp90 protein binding	GO:0003674	molecular_function	GO:0005488	binding	GO:0005515	protein binding	GO:0031072	heat shock protein binding
AHTC20100036	Q9FFJ0	GO:0005783	endoplasmic reticulum	GO:0005575	cellular_component	GO:0005623	cell	GO:0044464	cell part	GO:0005622	intracellular	GO:0044424	intracellular part	GO:0005737	cytoplasm
AHTC20100036	Q9FFJ0	GO:0006007	glucose catabolic process	GO:0008150	biological_process	GO:0008152	metabolic process	GO:0009056	catabolic process	GO:1901575	organic substance catabolic process	GO:0016052	carbohydrate catabolic process	GO:0044724	single-organism carbohydrate catabolic process
AHTC20100036	Q9FFJ0	GO:0006886	intracellular protein transport	GO:0008150	biological_process	GO:0009987	cellular process	GO:0044763	single-organism cellular process	GO:0051641	cellular localization	GO:0070727	cellular macromolecule localization	GO:0034613	cellular protein localization
AHTC20100036	Q9FFJ0	GO:0016021	integral to membrane	GO:0005575	cellular_component	GO:0016020	membrane	GO:0044425	membrane part	GO:0031224	intrinsic to membrane	GO:0016021	integral to membrane	GO:0044425	membrane part
AHTC20200504	Q7X6U9	GO:0003677	DNA binding	GO:0003674	molecular_function	GO:0005488	binding	GO:1901363	heterocyclic compound binding	GO:0003676	nucleic acid binding	GO:0003677	DNA binding	GO:0097159	organic cyclic compound binding
AHTC20200504	Q7X6U9	GO:0003682	chromatin binding	GO:0003674	molecular_function	GO:0005488	binding	GO:0003682	chromatin binding
AHTC20200504	Q7X6U9	GO:0005524	ATP binding	GO:0003674	molecular_function	GO:0005488	binding	GO:1901363	heterocyclic compound binding	GO:0001882	nucleoside binding	GO:0001883	purine nucleoside binding	GO:0032550	purine ribonucleoside binding
AHTC20200504	Q7X6U9	GO:0006457	protein folding	GO:0008150	biological_process	GO:0009987	cellular process	GO:0044237	cellular metabolic process	GO:0044260	cellular macromolecule metabolic process	GO:0044267	cellular protein metabolic process	GO:0006457	protein folding
AHTC20200504	Q7X6U9	GO:0009408	response to heat	GO:0008150	biological_process	GO:0050896	response to stimulus	GO:0009628	response to abiotic stimulus	GO:0009266	response to temperature stimulus	GO:0009408	response to heat	GO:0006950	response to stress
AHTC20200504	Q7X6U9	GO:0031072	heat shock protein binding	GO:0003674	molecular_function	GO:0005488	binding	GO:0005515	protein binding	GO:0031072	heat shock protein binding
AHTC20200504	Q7X6U9	GO:0051082	unfolded protein binding	GO:0003674	molecular_function	GO:0005488	binding	GO:0005515	protein binding
AHTC20100740	I1LR43	GO:0003677	DNA binding	GO:0003674	molecular_function	GO:0005488	binding	GO:1901363	heterocyclic compound binding	GO:0003676	nucleic acid binding	GO:0003677	DNA binding	GO:0097159	organic cyclic compound binding
AHTC20100740	I1LR43	GO:0005634	nucleus	GO:0005575	cellular_component	GO:0005623	cell	GO:0044464	cell part	GO:0005622	intracellular	GO:0044424	intracellular part	GO:0043229	intracellular organelle
AHTC20100740	I1LR43	GO:0006351	transcription, DNA-dependent	GO:0008150	biological_process	GO:0009987	cellular process	GO:0044237	cellular metabolic process	GO:0006725	cellular aromatic compound metabolic process	GO:0019438	aromatic compound biosynthetic process	GO:0034654	nucleobase-containing compound biosynthetic process
AHTC20100740	I1LR43	GO:0006355	regulation of transcription, DNA-dependent	GO:0008150	biological_process	GO:0065007	biological regulation	GO:0050789	regulation of biological process	GO:0050794	regulation of cellular process	GO:0031323	regulation of cellular metabolic process	GO:0031326	regulation of cellular biosynthetic process
AHTC20100740	I1LR43	GO:0009725	response to hormone stimulus	GO:0008150	biological_process	GO:0050896	response to stimulus	GO:0042221	response to chemical stimulus	GO:0010033	response to organic substance	GO:0009725	response to hormone stimulus	GO:0009719	response to endogenous stimulus
AHTC20100740	I1LR43	GO:0009734	auxin mediated signaling pathway	GO:0008150	biological_process	GO:0065007	biological regulation	GO:0050789	regulation of biological process	GO:0050794	regulation of cellular process	GO:0007165	signal transduction	GO:0009755	hormone-mediated signaling pathway
AHTC20100740	I1LR43	GO:0046983	protein dimerization activity	GO:0003674	molecular_function	GO:0005488	binding	GO:0005515	protein binding	GO:0046983	protein dimerization activity
AHTC20095660	A2Q3K9	GO:0004385	guanylate kinase activity	GO:0003674	molecular_function	GO:0003824	catalytic activity	GO:0016740	transferase activity	GO:0016772	transferase activity, transferring phosphorus-containing groups	GO:0016301	kinase activity	GO:0019205	nucleobase-containing compound kinase activity
AHTC20095660	A2Q3K9	GO:0006163	purine nucleotide metabolic process	GO:0008150	biological_process	GO:0009987	cellular process	GO:0044237	cellular metabolic process	GO:0006725	cellular aromatic compound metabolic process	GO:0006139	nucleobase-containing compound metabolic process	GO:0055086	nucleobase-containing small molecule metabolic process
AHTC20095660	A2Q3K9	GO:0016301	kinase activity	GO:0003674	molecular_function	GO:0003824	catalytic activity	GO:0016740	transferase activity	GO:0016772	transferase activity, transferring phosphorus-containing groups	GO:0016301	kinase activity
AHTC20095660	A2Q3K9	GO:0016310	phosphorylation	GO:0008150	biological_process	GO:0009987	cellular process	GO:0044237	cellular metabolic process	GO:0006793	phosphorus metabolic process	GO:0006796	phosphate-containing compound metabolic process	GO:0016310	phosphorylation
AHTC20009552	I1KYC4	GO:0004190	aspartic-type endopeptidase activity	GO:0003674	molecular_function	GO:0003824	catalytic activity	GO:0016787	hydrolase activity	GO:0008233	peptidase activity	GO:0070011	peptidase activity, acting on L-amino acid peptides	GO:0070001	aspartic-type peptidase activity
AHTC20009552	I1KYC4	GO:0006508	proteolysis	GO:0008150	biological_process	GO:0008152	metabolic process	GO:0071704	organic substance metabolic process	GO:0043170	macromolecule metabolic process	GO:0019538	protein metabolic process	GO:0006508	proteolysis
AHTC20009552	I1KYC4	GO:0008233	peptidase activity	GO:0003674	molecular_function	GO:0003824	catalytic activity	GO:0016787	hydrolase activity	GO:0008233	peptidase activity
AHTC20009552	I1KYC4	GO:0016787	hydrolase activity	GO:0003674	molecular_function	GO:0003824	catalytic activity	GO:0016787	hydrolase activity
AHTC20150399	K7LI24	GO:0000166	nucleotide binding	GO:0003674	molecular_function	GO:0005488	binding	GO:1901363	heterocyclic compound binding	GO:1901265	nucleoside phosphate binding	GO:0000166	nucleotide binding	GO:0097159	organic cyclic compound binding
AHTC20150399	K7LI24	GO:0004672	protein kinase activity	GO:0003674	molecular_function	GO:0003824	catalytic activity	GO:0016740	transferase activity	GO:0016772	transferase activity, transferring phosphorus-containing groups	GO:0016301	kinase activity	GO:0004672	protein kinase activity
AHTC20150399	K7LI24	GO:0004674	protein serine/threonine kinase activity	GO:0003674	molecular_function	GO:0003824	catalytic activity	GO:0016740	transferase activity	GO:0016772	transferase activity, transferring phosphorus-containing groups	GO:0016301	kinase activity	GO:0004672	protein kinase activity
AHTC20150399	K7LI24	GO:0005524	ATP binding	GO:0003674	molecular_function	GO:0005488	binding	GO:1901363	heterocyclic compound binding	GO:0001882	nucleoside binding	GO:0001883	purine nucleoside binding	GO:0032550	purine ribonucleoside binding
AHTC20150399	K7LI24	GO:0006468	protein phosphorylation	GO:0008150	biological_process	GO:0009987	cellular process	GO:0044237	cellular metabolic process	GO:0044260	cellular macromolecule metabolic process	GO:0044267	cellular protein metabolic process	GO:0006464	cellular protein modification process
AHTC20150399	K7LI24	GO:0016020	membrane	GO:0005575	cellular_component	GO:0016020	membrane
AHTC20150399	K7LI24	GO:0016021	integral to membrane	GO:0005575	cellular_component	GO:0016020	membrane	GO:0044425	membrane part	GO:0031224	intrinsic to membrane	GO:0016021	integral to membrane	GO:0044425	membrane part
AHTC20150399	K7LI24	GO:0016301	kinase activity	GO:0003674	molecular_function	GO:0003824	catalytic activity	GO:0016740	transferase activity	GO:0016772	transferase activity, transferring phosphorus-containing groups	GO:0016301	kinase activity
AHTC20150399	K7LI24	GO:0016310	phosphorylation	GO:0008150	biological_process	GO:0009987	cellular process	GO:0044237	cellular metabolic process	GO:0006793	phosphorus metabolic process	GO:0006796	phosphate-containing compound metabolic process	GO:0016310	phosphorylation
AHTC20150399	K7LI24	GO:0016740	transferase activity	GO:0003674	molecular_function	GO:0003824	catalytic activity	GO:0016740	transferase activity
AHTC20150399	K7LI24	GO:0016772	transferase activity, transferring phosphorus-containing	GO:0003674	molecular_function	GO:0003824	catalytic activity	GO:0016740	transferase activity	GO:0016772	transferase activity, transferring phosphorus-containing groups
AHTC20098677	Q38IW8	GO:0003824	catalytic activity	GO:0003674	molecular_function	GO:0003824	catalytic activity
AHTC20098677	Q38IW8	GO:0004807	triose-phosphate isomerase activity	GO:0003674	molecular_function	GO:0003824	catalytic activity	GO:0016853	isomerase activity	GO:0016860	intramolecular oxidoreductase activity	GO:0016861	intramolecular oxidoreductase activity, interconverting aldoses and ketoses
AHTC20098677	Q38IW8	GO:0006096	glycolysis	GO:0008150	biological_process	GO:0009987	cellular process	GO:0044237	cellular metabolic process	GO:0006091	generation of precursor metabolites and energy	GO:0006096	glycolysis	GO:0008152	metabolic process
AHTC20098677	Q38IW8	GO:0008152	metabolic process	GO:0008150	biological_process	GO:0008152	metabolic process
AHTC20098677	Q38IW8	GO:0016853	isomerase activity	GO:0003674	molecular_function	GO:0003824	catalytic activity	GO:0016853	isomerase activity
AHTC20174419	A2Q567	GO:0007020	microtubule nucleation	GO:0008150	biological_process	GO:0071840	cellular component organization or biogenesis	GO:0016043	cellular component organization	GO:0006996	organelle organization	GO:0007010	cytoskeleton organization	GO:0000226	microtubule cytoskeleton organization
AHTC20174419	A2Q567	GO:0008131	primary amine oxidase activity	GO:0003674	molecular_function	GO:0003824	catalytic activity	GO:0016491	oxidoreductase activity	GO:0016638	oxidoreductase activity, acting on the CH-NH2 group of donors	GO:0016641	oxidoreductase activity, acting on the CH-NH2 group of donors, oxygen as acceptor
AHTC20174419	A2Q567	GO:0009736	cytokinin mediated signaling pathway	GO:0008150	biological_process	GO:0065007	biological regulation	GO:0050789	regulation of biological process	GO:0050794	regulation of cellular process	GO:0007165	signal transduction	GO:0009755	hormone-mediated signaling pathway
AHTC20174419	A2Q567	GO:0016491	oxidoreductase activity	GO:0003674	molecular_function	GO:0003824	catalytic activity	GO:0016491	oxidoreductase activity
AHTC20174419	A2Q567	GO:0055114	oxidation-reduction process	GO:0008150	biological_process	GO:0008152	metabolic process	GO:0044710	single-organism metabolic process	GO:0055114	oxidation-reduction process
AHTC20010444	I1NA06	GO:0016020	membrane	GO:0005575	cellular_component	GO:0016020	membrane
AHTC20136305	I1MLK6	GO:0005524	ATP binding	GO:0003674	molecular_function	GO:0005488	binding	GO:1901363	heterocyclic compound binding	GO:0001882	nucleoside binding	GO:0001883	purine nucleoside binding	GO:0032550	purine ribonucleoside binding
AHTC20136305	I1MLK6	GO:0006139	nucleobase-containing compound metabolic process	GO:0008150	biological_process	GO:0009987	cellular process	GO:0044237	cellular metabolic process	GO:0006725	cellular aromatic compound metabolic process	GO:0006139	nucleobase-containing compound metabolic process	GO:0034641	cellular nitrogen compound metabolic process
AHTC20136305	I1MLK6	GO:0016301	kinase activity	GO:0003674	molecular_function	GO:0003824	catalytic activity	GO:0016740	transferase activity	GO:0016772	transferase activity, transferring phosphorus-containing groups	GO:0016301	kinase activity
AHTC20136305	I1MLK6	GO:0016310	phosphorylation	GO:0008150	biological_process	GO:0009987	cellular process	GO:0044237	cellular metabolic process	GO:0006793	phosphorus metabolic process	GO:0006796	phosphate-containing compound metabolic process	GO:0016310	phosphorylation
AHTC20136305	I1MLK6	GO:0016740	transferase activity	GO:0003674	molecular_function	GO:0003824	catalytic activity	GO:0016740	transferase activity
AHTC20136305	I1MLK6	GO:0019205	nucleobase-containing compound kinase activity	GO:0003674	molecular_function	GO:0003824	catalytic activity	GO:0016740	transferase activity	GO:0016772	transferase activity, transferring phosphorus-containing groups	GO:0016301	kinase activity	GO:0019205	nucleobase-containing compound kinase activity
AHTC20158803	I1JE85	GO:0016020	membrane	GO:0005575	cellular_component	GO:0016020	membrane
AHTC20155250	A2Q5X8	GO:0004672	protein kinase activity	GO:0003674	molecular_function	GO:0003824	catalytic activity	GO:0016740	transferase activity	GO:0016772	transferase activity, transferring phosphorus-containing groups	GO:0016301	kinase activity	GO:0004672	protein kinase activity
AHTC20155250	A2Q5X8	GO:0005524	ATP binding	GO:0003674	molecular_function	GO:0005488	binding	GO:1901363	heterocyclic compound binding	GO:0001882	nucleoside binding	GO:0001883	purine nucleoside binding	GO:0032550	purine ribonucleoside binding
AHTC20155250	A2Q5X8	GO:0006468	protein phosphorylation	GO:0008150	biological_process	GO:0009987	cellular process	GO:0044237	cellular metabolic process	GO:0044260	cellular macromolecule metabolic process	GO:0044267	cellular protein metabolic process	GO:0006464	cellular protein modification process
AHTC20155250	A2Q5X8	GO:0016020	membrane	GO:0005575	cellular_component	GO:0016020	membrane
AHTC20155250	A2Q5X8	GO:0016021	integral to membrane	GO:0005575	cellular_component	GO:0016020	membrane	GO:0044425	membrane part	GO:0031224	intrinsic to membrane	GO:0016021	integral to membrane	GO:0044425	membrane part
AHTC20155250	A2Q5X8	GO:0016301	kinase activity	GO:0003674	molecular_function	GO:0003824	catalytic activity	GO:0016740	transferase activity	GO:0016772	transferase activity, transferring phosphorus-containing groups	GO:0016301	kinase activity
AHTC20155250	A2Q5X8	GO:0016310	phosphorylation	GO:0008150	biological_process	GO:0009987	cellular process	GO:0044237	cellular metabolic process	GO:0006793	phosphorus metabolic process	GO:0006796	phosphate-containing compound metabolic process	GO:0016310	phosphorylation
AHTC20155250	A2Q5X8	GO:0016772	transferase activity, transferring phosphorus-containing	GO:0003674	molecular_function	GO:0003824	catalytic activity	GO:0016740	transferase activity	GO:0016772	transferase activity, transferring phosphorus-containing groups
AHTC20101234	G8A2E3	GO:0016829	lyase activity	GO:0003674	molecular_function	GO:0003824	catalytic activity	GO:0016829	lyase activity
AHTC20097746	K7L6S8	GO:0005085	guanyl-nucleotide exchange factor activity	GO:0003674	molecular_function	GO:0030234	enzyme regulator activity	GO:0060589	nucleoside-triphosphatase regulator activity	GO:0030695	GTPase regulator activity	GO:0005085	guanyl-nucleotide exchange factor activity
AHTC20097746	K7L6S8	GO:0007264	small GTPase mediated signal transduction	GO:0008150	biological_process	GO:0065007	biological regulation	GO:0050789	regulation of biological process	GO:0050794	regulation of cellular process	GO:0007165	signal transduction	GO:0035556	intracellular signal transduction
AHTC20122176	B0YIU5	GO:0006952	defense response	GO:0008150	biological_process	GO:0050896	response to stimulus	GO:0006950	response to stress	GO:0006952	defense response
AHTC20122176	B0YIU5	GO:0009607	response to biotic stimulus	GO:0008150	biological_process	GO:0050896	response to stimulus	GO:0009607	response to biotic stimulus
AHTC20224211	I1K5X7	GO:0005215	transporter activity	GO:0003674	molecular_function	GO:0005215	transporter activity
AHTC20224211	I1K5X7	GO:0006810	transport	GO:0008150	biological_process	GO:0051234	establishment of localization	GO:0006810	transport	GO:0051179	localization	GO:0051234	establishment of localization	GO:0006810	transport
AHTC20224211	I1K5X7	GO:0016020	membrane	GO:0005575	cellular_component	GO:0016020	membrane
AHTC20224211	I1K5X7	GO:0016021	integral to membrane	GO:0005575	cellular_component	GO:0016020	membrane	GO:0044425	membrane part	GO:0031224	intrinsic to membrane	GO:0016021	integral to membrane	GO:0044425	membrane part
AHTC20224211	I1K5X7	GO:0022857	transmembrane transporter activity	GO:0003674	molecular_function	GO:0005215	transporter activity	GO:0022857	transmembrane transporter activity
AHTC20224211	I1K5X7	GO:0022891	substrate-specific transmembrane transporter activity	GO:0003674	molecular_function	GO:0005215	transporter activity	GO:0022892	substrate-specific transporter activity	GO:0022891	substrate-specific transmembrane transporter activity	GO:0022857	transmembrane transporter activity	GO:0022891	substrate-specific transmembrane transporter activity
AHTC20224211	I1K5X7	GO:0055085	transmembrane transport	GO:0008150	biological_process	GO:0009987	cellular process	GO:0044763	single-organism cellular process	GO:0055085	transmembrane transport	GO:0051234	establishment of localization	GO:0006810	transport
AHTC20014032	G7JK03	GO:0016301	kinase activity	GO:0003674	molecular_function	GO:0003824	catalytic activity	GO:0016740	transferase activity	GO:0016772	transferase activity, transferring phosphorus-containing groups	GO:0016301	kinase activity
AHTC20014032	G7JK03	GO:0016310	phosphorylation	GO:0008150	biological_process	GO:0009987	cellular process	GO:0044237	cellular metabolic process	GO:0006793	phosphorus metabolic process	GO:0006796	phosphate-containing compound metabolic process	GO:0016310	phosphorylation
AHTC20072808	G7JAK1	GO:0008152	metabolic process	GO:0008150	biological_process	GO:0008152	metabolic process
AHTC20072808	G7JAK1	GO:0016740	transferase activity	GO:0003674	molecular_function	GO:0003824	catalytic activity	GO:0016740	transferase activity
AHTC20072808	G7JAK1	GO:0016757	transferase activity, transferring glycosyl groups	GO:0003674	molecular_function	GO:0003824	catalytic activity	GO:0016740	transferase activity	GO:0016757	transferase activity, transferring glycosyl groups
AHTC20072808	G7JAK1	GO:0016758	transferase activity, transferring hexosyl groups	GO:0003674	molecular_function	GO:0003824	catalytic activity	GO:0016740	transferase activity	GO:0016757	transferase activity, transferring glycosyl groups	GO:0016758	transferase activity, transferring hexosyl groups
AHTC20147730	I3T236	GO:0006629	lipid metabolic process	GO:0008150	biological_process	GO:0008152	metabolic process	GO:0071704	organic substance metabolic process	GO:0006629	lipid metabolic process	GO:0044238	primary metabolic process	GO:0006629	lipid metabolic process
AHTC20159158	B9RP65	GO:0006810	transport	GO:0008150	biological_process	GO:0051234	establishment of localization	GO:0006810	transport	GO:0051179	localization	GO:0051234	establishment of localization	GO:0006810	transport
AHTC20159158	B9RP65	GO:0016020	membrane	GO:0005575	cellular_component	GO:0016020	membrane
AHTC20159158	B9RP65	GO:0016021	integral to membrane	GO:0005575	cellular_component	GO:0016020	membrane	GO:0044425	membrane part	GO:0031224	intrinsic to membrane	GO:0016021	integral to membrane	GO:0044425	membrane part
AHTC20159158	B9RP65	GO:0055085	transmembrane transport	GO:0008150	biological_process	GO:0009987	cellular process	GO:0044763	single-organism cellular process	GO:0055085	transmembrane transport	GO:0051234	establishment of localization	GO:0006810	transport
AHTC20100874	I1KGT7	GO:0003824	catalytic activity	GO:0003674	molecular_function	GO:0003824	catalytic activity
AHTC20100874	I1KGT7	GO:0044237	cellular metabolic process	GO:0008150	biological_process	GO:0009987	cellular process	GO:0044237	cellular metabolic process	GO:0008152	metabolic process	GO:0044237	cellular metabolic process
AHTC20100874	I1KGT7	GO:0050662	coenzyme binding	GO:0003674	molecular_function	GO:0005488	binding	GO:0048037	cofactor binding	GO:0050662	coenzyme binding
AHTC20001157	K7M5W6	GO:0003674	molecular_function	GO:0003674	molecular_function
AHTC20001157	K7M5W6	GO:0009737	response to abscisic acid stimulus	GO:0008150	biological_process	GO:0050896	response to stimulus	GO:0042221	response to chemical stimulus	GO:0010033	response to organic substance	GO:0097305	response to alcohol	GO:0009737	response to abscisic acid stimulus
AHTC20081027	G7KPA0	GO:0005216	ion channel activity	GO:0003674	molecular_function	GO:0005215	transporter activity	GO:0022892	substrate-specific transporter activity	GO:0022891	substrate-specific transmembrane transporter activity	GO:0015075	ion transmembrane transporter activity	GO:0005216	ion channel activity
AHTC20081027	G7KPA0	GO:0005247	voltage-gated chloride channel activity	GO:0003674	molecular_function	GO:0005215	transporter activity	GO:0022892	substrate-specific transporter activity	GO:0022891	substrate-specific transmembrane transporter activity	GO:0015075	ion transmembrane transporter activity	GO:0008509	anion transmembrane transporter activity
AHTC20081027	G7KPA0	GO:0006821	chloride transport	GO:0008150	biological_process	GO:0051234	establishment of localization	GO:0006810	transport	GO:0044765	single-organism transport	GO:0006811	ion transport	GO:0006820	anion transport
AHTC20081027	G7KPA0	GO:0016020	membrane	GO:0005575	cellular_component	GO:0016020	membrane
AHTC20081027	G7KPA0	GO:0016021	integral to membrane	GO:0005575	cellular_component	GO:0016020	membrane	GO:0044425	membrane part	GO:0031224	intrinsic to membrane	GO:0016021	integral to membrane	GO:0044425	membrane part
AHTC20081027	G7KPA0	GO:0030554	adenyl nucleotide binding	GO:0003674	molecular_function	GO:0005488	binding	GO:1901363	heterocyclic compound binding	GO:1901265	nucleoside phosphate binding	GO:0000166	nucleotide binding	GO:0017076	purine nucleotide binding
AHTC20081027	G7KPA0	GO:0055085	transmembrane transport	GO:0008150	biological_process	GO:0009987	cellular process	GO:0044763	single-organism cellular process	GO:0055085	transmembrane transport	GO:0051234	establishment of localization	GO:0006810	transport
AHTC20051261	A2Q652	GO:0000287	magnesium ion binding	GO:0003674	molecular_function	GO:0005488	binding	GO:0043167	ion binding	GO:0043169	cation binding	GO:0046872	metal ion binding
AHTC20051261	A2Q652	GO:0008152	metabolic process	GO:0008150	biological_process	GO:0008152	metabolic process
AHTC20051261	A2Q652	GO:0010333	terpene synthase activity	GO:0003674	molecular_function	GO:0003824	catalytic activity	GO:0016829	lyase activity	GO:0016835	carbon-oxygen lyase activity	GO:0016838	carbon-oxygen lyase activity, acting on phosphates	GO:0010333	terpene synthase activity
AHTC20051261	A2Q652	GO:0016829	lyase activity	GO:0003674	molecular_function	GO:0003824	catalytic activity	GO:0016829	lyase activity
AHTC20051261	A2Q652	GO:0046872	metal ion binding	GO:0003674	molecular_function	GO:0005488	binding	GO:0043167	ion binding	GO:0043169	cation binding	GO:0046872	metal ion binding
AHTC20100762	G8A0P3	GO:0008152	metabolic process	GO:0008150	biological_process	GO:0008152	metabolic process
AHTC20100762	G8A0P3	GO:0016740	transferase activity	GO:0003674	molecular_function	GO:0003824	catalytic activity	GO:0016740	transferase activity
AHTC20100762	G8A0P3	GO:0016757	transferase activity, transferring glycosyl groups	GO:0003674	molecular_function	GO:0003824	catalytic activity	GO:0016740	transferase activity	GO:0016757	transferase activity, transferring glycosyl groups
AHTC20100762	G8A0P3	GO:0016758	transferase activity, transferring hexosyl groups	GO:0003674	molecular_function	GO:0003824	catalytic activity	GO:0016740	transferase activity	GO:0016757	transferase activity, transferring glycosyl groups	GO:0016758	transferase activity, transferring hexosyl groups
AHTC20097909	F6KBT5	GO:0009507	chloroplast	GO:0005575	cellular_component	GO:0005623	cell	GO:0044464	cell part	GO:0005622	intracellular	GO:0044424	intracellular part	GO:0005737	cytoplasm
AHTC20097909	F6KBT5	GO:0016853	isomerase activity	GO:0003674	molecular_function	GO:0003824	catalytic activity	GO:0016853	isomerase activity
AHTC20097909	F6KBT5	GO:0046423	allene-oxide cyclase activity	GO:0003674	molecular_function	GO:0003824	catalytic activity	GO:0009975	cyclase activity	GO:0016853	isomerase activity	GO:0016860	intramolecular oxidoreductase activity
AHTC20062440	Q84ND4	GO:0006812	cation transport	GO:0008150	biological_process	GO:0051234	establishment of localization	GO:0006810	transport	GO:0044765	single-organism transport	GO:0006811	ion transport	GO:0006812	cation transport
AHTC20062440	Q84ND4	GO:0008324	cation transmembrane transporter activity	GO:0003674	molecular_function	GO:0005215	transporter activity	GO:0022892	substrate-specific transporter activity	GO:0022891	substrate-specific transmembrane transporter activity	GO:0015075	ion transmembrane transporter activity	GO:0008324	cation transmembrane transporter activity
AHTC20062440	Q84ND4	GO:0016021	integral to membrane	GO:0005575	cellular_component	GO:0016020	membrane	GO:0044425	membrane part	GO:0031224	intrinsic to membrane	GO:0016021	integral to membrane	GO:0044425	membrane part
AHTC20062440	Q84ND4	GO:0055085	transmembrane transport	GO:0008150	biological_process	GO:0009987	cellular process	GO:0044763	single-organism cellular process	GO:0055085	transmembrane transport	GO:0051234	establishment of localization	GO:0006810	transport
AHTC20155445	I1J550	GO:0009116	nucleoside metabolic process	GO:0008150	biological_process	GO:0009987	cellular process	GO:0044237	cellular metabolic process	GO:0006725	cellular aromatic compound metabolic process	GO:0006139	nucleobase-containing compound metabolic process	GO:0055086	nucleobase-containing small molecule metabolic process
AHTC20155445	I1J550	GO:0016740	transferase activity	GO:0003674	molecular_function	GO:0003824	catalytic activity	GO:0016740	transferase activity
AHTC20096611	I1LWV7	GO:0016866	intramolecular transferase activity	GO:0003674	molecular_function	GO:0003824	catalytic activity	GO:0016853	isomerase activity	GO:0016866	intramolecular transferase activity
AHTC20096611	I1LWV7	GO:0030244	cellulose biosynthetic process	GO:0008150	biological_process	GO:0009987	cellular process	GO:0044237	cellular metabolic process	GO:0044249	cellular biosynthetic process	GO:0034637	cellular carbohydrate biosynthetic process	GO:0033692	cellular polysaccharide biosynthetic process
AHTC20087350	I1LKV8	GO:0005215	transporter activity	GO:0003674	molecular_function	GO:0005215	transporter activity
AHTC20087350	I1LKV8	GO:0006810	transport	GO:0008150	biological_process	GO:0051234	establishment of localization	GO:0006810	transport	GO:0051179	localization	GO:0051234	establishment of localization	GO:0006810	transport
AHTC20087350	I1LKV8	GO:0016020	membrane	GO:0005575	cellular_component	GO:0016020	membrane
AHTC20087350	I1LKV8	GO:0055085	transmembrane transport	GO:0008150	biological_process	GO:0009987	cellular process	GO:0044763	single-organism cellular process	GO:0055085	transmembrane transport	GO:0051234	establishment of localization	GO:0006810	transport

## Sheet: Table S9
Table S9. 30 up-regulated genes whose FPKM at P2SH to P6SH are twofold higer than the FPKM at P1 stage, and their expression level are monotonically increasing across P2SH to P6SH stages.
GeneID	P1	P2SH	P3SH	P4SH	P5SH	P6SH	Description
AHTC20002051	85.0107	247.012	305.851	333.518	417.398	505.089	UDP-glucose 6-dehydrogenase 3 OS=Arabidopsis thaliana GN=UGD3 PE=1 SV=1
AHTC20002179	1.6919	8.5964	13.3993	13.8426	30.9779	31.8383	Arginine biosynthesis bifunctional protein ArgJ, chloroplastic OS=Arabidopsis thaliana GN=At2g37500 PE=1 SV=2
AHTC20003591	2.1149	9.8303	10.3747	11.6948	16.8246	25.7008	Probable peptide/nitrate transporter At5g62680 OS=Arabidopsis thaliana GN=At5g62680 PE=2 SV=1
AHTC20006425	20.1795	78.7837	105.926	122.401	192.889	199.678	At2g17230/T23A1.9 OS=Arabidopsis thaliana GN=EXL5 PE=2 SV=1
AHTC20008598	2.3225	10.8707	19.4152	226.407	259.032	793.197	Germin-like protein subfamily 1 member 7 OS=Arabidopsis thaliana GN=At3g05950 PE=2 SV=1
AHTC20008748	7.694	19.5194	27.4132	30.8033	33.6533	34.9834	AT4g20170/F1C12_90 OS=Arabidopsis thaliana PE=2 SV=1
AHTC20010444	0	3.7737	4.7705	5.7146	7.7267	8.8472	WAT1-related protein At2g37460 OS=Arabidopsis thaliana GN=At2g37460 PE=2 SV=1
AHTC20017851	1.3771	4.8344	7.6532	8.3308	10.5583	10.8384	O-fucosyltransferase family protein OS=Arabidopsis thaliana GN=AT1G17270 PE=2 SV=1
AHTC20018725	8.8696	26.7227	30.4564	272.426	451.906	1221.53	Germin-like protein subfamily 1 member 7 OS=Arabidopsis thaliana GN=At3g05950 PE=2 SV=1
AHTC20020581	9.5097	31.9923	52.9345	85.5253	216.404	223.181	Drought-inducible cysteine proteinase RD19A OS=Arabidopsis thaliana GN=At4g39090 PE=2 SV=1
AHTC20020617	1.2194	6.4839	7.8701	15.7229	29.8208	45.7034	Bidirectional sugar transporter SWEET1 OS=Arabidopsis thaliana GN=SWEET1 PE=1 SV=1
AHTC20021144	1.6167	10.6918	14.9779	15.4006	27.0858	31.9907	Putative uncharacterized protein At3g22550 OS=Arabidopsis thaliana GN=AT3G22550 PE=2 SV=1
AHTC20021229	11.0155	23.5824	28.079	31.0782	58.5015	59.2889	Lipase OS=Arabidopsis thaliana GN=At2g15230 PE=2 SV=1
AHTC20025764	7.7359	40.7348	43.1442	44.8673	72.6015	82.5461	Calmodulin-like protein 5 OS=Arabidopsis thaliana GN=CML5 PE=2 SV=2
AHTC20026336	9.7994	21.7795	22.8903	24.4094	29.7251	30.7943	UDP-glucuronic acid decarboxylase 1 OS=Arabidopsis thaliana GN=UXS1 PE=2 SV=1
AHTC20028892	7.0554	22.0235	84.8263	176.505	260.425	332.955	At1g62510 OS=Arabidopsis thaliana GN=AT1G62510 PE=2 SV=1
AHTC20033235	0	4.6147	6.3188	8.4288	8.5456	10.9251	Putative permease 1 (Fragment) OS=Arabidopsis thaliana PE=2 SV=1
AHTC20034316	2.5619	13.8273	17.1666	20.3423	21.1836	23.2877	Probable sugar phosphate/phosphate translocator At4g32390 OS=Arabidopsis thaliana GN=At4g32390 PE=3 SV=1
AHTC20093427	0	2.8201	3.8157	4.6282	5.0363	5.9852	Uncharacterized protein OS=Arabidopsis thaliana GN=AT2G40820 PE=4 SV=1
AHTC20100036	0	3.6922	3.8143	3.8747	4.4024	5.9988	Gb|AAF26109.1 OS=Arabidopsis thaliana GN=AT5G17190 PE=2 SV=1
AHTC20100740	0	3.3635	4.1689	5.6534	5.8993	6.5501	Putative uncharacterized protein At2g28350 (Fragment) OS=Arabidopsis thaliana GN=At2g28350 PE=2 SV=1
AHTC20101234	0	2.7788	3.2147	8.732	9.7671	12.7713	Probable pectate lyase 15 OS=Arabidopsis thaliana GN=At4g13710 PE=2 SV=1
AHTC20101995	2.3762	7.0903	8.6595	11.2941	12.2899	13.0627	AT3g52500/F22O6_120 OS=Arabidopsis thaliana PE=2 SV=1
AHTC20103682	10.2412	27.8194	44.4624	45.1772	70.6352	83.7345	At2g17230/T23A1.9 OS=Arabidopsis thaliana GN=EXL5 PE=2 SV=1
AHTC20105506	3.4074	7.1282	7.4524	9.9477	11.3034	27.2347	COP1-Interacting Protein 7 (CIP7) OS=Arabidopsis thaliana GN=CIP7 PE=2 SV=1
AHTC20108780	17.9792	36.4127	37.6406	41.9722	57.407	62.26	Glutamine synthetase OS=Oryza sativa subsp. japonica GN=Os02g0735200 PE=2 SV=1
AHTC20108975	0	3.2647	3.6014	5.5674	6.3436	8.7141	Probable pectate lyase 15 OS=Arabidopsis thaliana GN=At4g13710 PE=2 SV=1
AHTC20135160	1.0345	4.8798	8.5635	10.1954	12.9501	15.9524	WUSCHEL-related homeobox 13 OS=Arabidopsis thaliana GN=WOX13 PE=2 SV=1
AHTC20147617	2.9739	6.2501	7.1148	8.0085	10.7768	16.1928	No hits found
AHTC20156012	0	2.1684	2.2781	2.5194	3.0643	3.6489	No hits found

## Sheet: Table S10
Table S10. Pathway enrichment analysis for the 30 genes with monotonically increasing. Pathways with p < 0.01 are indicated in yellow
#Term	Database	Id	Sample number	Background number	P-Value	Corrected P-Value	Genes	Hyperlink
UDP-D-xylose biosynthesis	BioCyc	PWY-4821	2	20	0.000335278	0.00670555	Q8VZC0|Q9LF33	http://biocyc.org/ARA/NEW-IMAGE?type=NIL&object=PWY-4821
UDP-sugars interconversion	BioCyc	PWY-5114	2	50	0.00212306	0.0159971	Q8VZC0|Q9LF33	http://biocyc.org/ARA/NEW-IMAGE?type=NIL&object=PWY-5114
Pentose and glucuronate interconversions	KEGG PATHWAY	ath00040	2	39	0.00239957	0.0159971	Q944R1|Q9LF33	http://www.genome.jp/kegg-bin/show_pathway?ath00040
Other types of O-glycan biosynthesis	KEGG PATHWAY	ath00514	1	5	0.00945061	0.0472531	Q84WU0	http://www.genome.jp/kegg-bin/show_pathway?ath00514
Nitrogen metabolism	KEGG PATHWAY	osa00910	1	8	0.0150807	0.0603229	Q0DXS9	http://www.genome.jp/kegg-bin/show_pathway?osa00910
Neuronal System	Reactome	None	1	18	0.0276991	0.0802891	Q0DXS9	None
Alanine, aspartate and glutamate metabolism	KEGG PATHWAY	osa00250	1	15	0.0281012	0.0802891	Q0DXS9	http://www.genome.jp/kegg-bin/show_pathway?osa00250
galactose degradation III	BioCyc	PWY-3821	1	25	0.0367931	0.0910225	Q9LF33	http://biocyc.org/ARA/NEW-IMAGE?type=NIL&object=PWY-3821
Arginine and proline metabolism	KEGG PATHWAY	osa00330	1	22	0.0409601	0.0910225	Q0DXS9	http://www.genome.jp/kegg-bin/show_pathway?osa00330
@@Arginine and proline metabolism	KEGG PATHWAY	ath00330	1	66	0.118206	0.197011	Q9ZUR7	http://www.genome.jp/kegg-bin/show_pathway?ath00330
Ascorbate and aldarate metabolism	KEGG PATHWAY	ath00053	1	29	0.0536595	0.107319	Q9LF33	http://www.genome.jp/kegg-bin/show_pathway?ath00053
Amino acid and oligopeptide SLC transporters	Reactome	None	1	61	0.0913902	0.166164	Q9LV10	None
Amino sugar and nucleotide sugar metabolism	KEGG PATHWAY	ath00520	1	85	0.149725	0.227796	Q9LF33	http://www.genome.jp/kegg-bin/show_pathway?ath00520
Starch and sucrose metabolism	KEGG PATHWAY	ath00500	1	91	0.159457	0.227796	Q9LF33	http://www.genome.jp/kegg-bin/show_pathway?ath00500
Plant-pathogen interaction	KEGG PATHWAY	ath04626	1	99	0.17227	0.229694	O22845	http://www.genome.jp/kegg-bin/show_pathway?ath04626
Metabolism	Reactome	None	2	524	0.189073	0.236341	Q9LF33|Q0DXS9	None
Transmembrane transport of small molecules	Reactome	None	1	152	0.215193	0.253168	Q9LV10	None
Biosynthesis of secondary metabolites	KEGG PATHWAY	ath01110	2	616	0.328194	0.36466	Q9ZUR7|Q9LF33	http://www.genome.jp/kegg-bin/show_pathway?ath01110
Metabolic pathways	KEGG PATHWAY	osa01100	1	407	0.547058	0.57585	Q0DXS9	http://www.genome.jp/kegg-bin/show_pathway?osa01100
@@Metabolic pathways	KEGG PATHWAY	ath01100	2	1308	0.734663	0.734663	Q9ZUR7|Q9LF33	http://www.genome.jp/kegg-bin/show_pathway?ath01100

[truncated: 16 more sheets: Table S11, Table S12, Table S13, Table S14, Table S15, Table S16, Table S17, Table S18, Table S19, Table S20, Table S21, Table S22, Table S23, Table S24, Table S25, Table S26]
